# Supplementary material for: The causal association between smoking, alcohol consumption and risk of upper urinary calculi: insights from a Mendelian randomization study
Source: Front Genet. 2023 Nov 30;14:1268720. doi: 10.3389/fgene.2023.1268720 (PMC10723958; doi:10.3389/fgene.2023.1268720)
Supplement: Supplementary file 2 [file Table1.XLSX]

## Sheet: Table S1
Table S1. STROBE-MR Checklist. (Skrivankova et al., 2021)
Item No.	Section	Checklist item	Manuscript section and paragraph
Title and abstract
1	Title and abstract	Indicate mendelian randomization (MR) as the study’s design in the title and/or the abstract if that is a main purpose of the study.	Title and abstract
Introduction
2	Background	Explain the scientific background and rationale for the reported study. What is the exposure? Is a potential causal relationship between exposure and outcome plausible? Justify why MR is a helpful method to address the study question.	Introduction, paragraphs 1-2
3	Objectives	State specific objectives clearly, including prespecified causal hypotheses (if any). State that MR is a method that, under specific assumptions, intends to estimate causal effects.	Introduction, paragraph 3
Methods
4	Study design and data sources	Present key elements of the study design early in the article. Consider including a table listing sources of data for all phases of the study. For each data source contributing to the analysis, describe the following:	Methods; Figure 1
	a	Setting: Describe the study design and the underlying population, if possible. Describe the setting, locations, and relevant dates, including periods of recruitment, exposure, follow-up, and data collection, when available.	Methods, "Study design" section
	b	Participants: Report the eligibility criteria and the sources and methods of selection of participants. Report the sample size and whether any power or sample size calculations were carried out prior to the main analysis.	Methods, "Data Sources and Instrument selection" and "Statistical analysis" sections;Table 1 and Supplementary Table 4
	c	Describe measurement, quality control, and selection of genetic variants.	Methods, "Data Sources and Instrument selection" section
	d	For each exposure, outcome, and other relevant variables, describe methods of assessment and diagnostic criteria for diseases.	Methods, "Data Sources and Instrument selection" section
	e	Provide details of ethics committee approval and participant informed consent, if relevant.	Methods, "Data Sources" section
5	Assumptions	Explicitly state the 3 core instrumental variable (IV) assumptions for the main analysis (relevance, independence, and exclusion restriction), as well assumptions for any additional or sensitivity analysis.	Methods, "Study design" and "Statistical analysis" sections; Supplementary Figure 1-12.
6	Statistical methods: main analysis	Describe statistical methods and statistics used.	Methods, "Statistical analysis" sections
	a	Describe how quantitative variables were handled in the analyses (ie, scale, units, model).	Methods, "Statistical analysis" sections
	b	Describe how genetic variants were handled in the analyses and, if applicable, how their weights were selected.	Methods, "Statistical analysis" sections
	c	Describe the MR estimator (eg, 2-stage least squares, Wald ratio) and related statistics. Detail the included covariates and, in case of 2-sample MR, whether the same covariate set was used for adjustment in the 2 samples.	Methods, "Statistical analysis" sections
	d	Explain how missing data were addressed.	N/A
	e	If applicable, indicate how multiple testing was addressed.	N/A
7	Assessment of assumptions	Describe any methods or prior knowledge used to assess the assumptions or justify their validity.	Methods, "Statistical analysis" sections
8	Sensitivity analyses and additional analyses	Describe any sensitivity analyses or additional analyses performed (eg, comparison of effect estimates from different approaches, independent replication, bias analytic techniques, validation of instruments, simulations).	Methods, "Statistical analysis" sections
9	Software and preregistration
	a	Name statistical software and package(s), including version and settings used.	Methods, "Statistical analysis" sections
	b	State whether the study protocol and details were preregistered (as well as when and where).	N/A
Results
10	Descriptive data
	a	Report the numbers of individuals at each stage of included studies and reasons for exclusion. Consider use of a flow diagram.	Results, "Instrumental Variables Selection" sections,"Figure 2"
	b	Report summary statistics for phenotypic exposure(s), outcome(s), and other relevant variables (eg, means, SDs, proportions).	Table 1
	c	If the data sources include meta-analyses of previous studies, provide the assessments of heterogeneity across these studies.	N/A
	d	For 2-sample MR: i. Provide justification of the similarity of the genetic variant–exposure associations between the exposure and outcome samples. ii. Provide information on the number of individuals who overlap between the exposure and outcome studies.	Results,"Mendelian Randomization Analysis" sections
11	Main results
	a	Report the associations between genetic variant and exposure and between genetic variant and outcome, preferably on an interpretable scale.	Table 2
	b	Report MR estimates of the relationship between exposure and outcome and the measures of uncertainty from the MR analysis, on an interpretable scale, such as odds ratio or relative risk per SD difference.	Results,"Mendelian Randomization Analysis" sections
	c	If relevant, consider translating estimates of relative risk into absolute risk for a meaningful time period.	N/A
	d	Consider plots to visualize results (eg, forest plot, scatterplot of associations between genetic variants and outcome vs between genetic variants and exposure).	Supplementary Figure 1-12
12	Assessment of assumptions
	a	Report the assessment of the validity of the assumptions.	Results, paragraph 3
	b	Report any additional statistics (eg, assessments of heterogeneity across genetic variants, such as I2, Q statistic, or E-value).	Results, paragraph 3
13	Sensitivity analyses and additional analyses
	a	Report any sensitivity analyses to assess the robustness of the main results to violations of the assumptions.	Methods, Figure 1
	b	Report results from other sensitivity analyses or additional analyses.	Results,"Mendelian Randomization Analysis" sections
	c	Report any assessment of the direction of the causal relationship (eg, bidirectional MR).	Results,"Mendelian Randomization Analysis" sections
	d	When relevant, report and compare with estimates from non-MR analyses.	N/A
	e	Consider additional plots to visualize results (eg, leave-one-out analyses).	Supplementary Figure 3
Discussion
14	Key results	Summarize key results with reference to study objectives.	Discussion, paragraph 1
15	Limitations	Discuss limitations of the study, taking into account the validity of the IV assumptions, other sources of potential bias, and imprecision. Discuss both direction and magnitude of any potential bias and any efforts to address them.	Discussion, paragraph 5
16	Interpretation
	a	Meaning: Give a cautious overall interpretation of results in the context of their limitations and in comparison with other studies.	Discussion, paragraph 2-4
	b	Mechanism: Discuss underlying biological mechanisms that could drive a potential causal relationship between the investigated exposure and the outcome, and whether the gene-environment equivalence assumption is reasonable. Use causal language carefully, clarifying that IV estimates may provide causal effects only under certain assumptions.	Discussion, paragraph 2-4
	c	Clinical relevance: Discuss whether the results have clinical or public policy relevance, and to what extent they inform effect sizes of possible interventions.	Discussion, paragraph 6
17	Generalizability	Discuss the generalizability of the study results (a) to other populations, (b) across other exposure periods/timings, and (c) across other levels of exposure.	Discussion, paragraph 6
Other Information
18	Funding	Describe sources of funding and the role of funders in the present study and, if applicable, sources of funding for the databases and original study or studies on which the present study is based.	Funding section
19	Data and data sharing	Provide the data used to perform all analyses or report where and how the data can be accessed, and reference these sources in the article. Provide the statistical code needed to reproduce the results in the article or report whether the code is publicly accessible and, if so, where.	Data availability statement section
20	Conflicts of interest	All authors should declare all potential conflicts of interest.	Conflicts of interest section
Reference: Skrivankova, V.W., Richmond, R.C., Woolf, B.A.R., Yarmolinsky, J., Davies, N.M., Swanson, S.A., et al. (2021). Strengthening the Reporting of Observational Studies in Epidemiology Using Mendelian Randomization: The STROBE-MR Statement. JAMA 326, 1614-1621. doi: 10.1001/jama.2021.18236

## Sheet: Table S2
Table S2. Associations of single nucleotide polymorphisms for tobacco smoking and alcohol consumption in UKBB
Smoking initiation (Saunders et al. 2022)
SNP	effect_allele.exposure	other_allele.exposure	effect_allele.outcome	other_allele.outcome	beta.exposure	beta.outcome	eaf.exposure	eaf.outcome	se.outcome	pval.outcome	samplesize.outcome	se.exposure	pval.exposure	samplesize.exposure	rsq.exposure	effective_n.exposure	rsq.outcome	effective_n.outcome	steiger_dir	steiger_pval	R2	F	FMean	F_pow_beta_se
rs1004787	A	G	A	G	0.0161	0.0329	0.555	0.538	0.01952	0.0918333	420531	0.000871	5.03e-76	2669029	0.000127999	2669029	6.75512e-06	420531	TRUE	1.49739e-07	0.000128037	341.777	92.9226	341.677
rs10057121	T	C	T	C	0.00872	0.0134	0.241	0.2381	0.02376	0.572664	420531	0.00102	9.92e-18	2643932	2.76421e-05	2643932	7.56346e-07	420531	TRUE	0.00821616	2.78177e-05	73.5502	92.9226	73.0857
rs10069589	C	T	C	T	0.00759	-0.01631	0.172	0.1567	0.0266	0.539635	420531	0.00115	4.8e-11	2641467	1.64906e-05	2641467	8.94022e-07	420531	TRUE	0.0606005	1.64086e-05	43.3435	92.9226	43.56
rs10094543	G	A	G	A	0.0115	0.03043	0.531	0.5377	0.01942	0.117058	420531	0.000871	1.74e-39	2643932	6.59297e-05	2643932	5.83858e-06	420531	TRUE	0.000591424	6.58708e-05	174.169	92.9226	174.325
rs10133887	T	C	T	C	-0.00806	0.01264	0.261	0.2649	0.02218	0.568722	420531	0.000985	2.77e-16	2669029	2.50861e-05	2669029	7.7228e-07	420531	TRUE	0.0128029	2.50602e-05	66.8881	92.9226	66.9573
rs10234205	G	T	G	T	-0.0119	0.04074	0.326	0.3338	0.02073	0.0493174	420531	0.000923	3.42e-38	2669029	6.22745e-05	2669029	9.18425e-06	420531	TRUE	0.00339064	6.22302e-05	166.105	92.9226	166.223
rs10256962	C	A	C	A	-0.00759	-0.01479	0.68	0.6687	0.0207	0.475116	420531	0.000928	2.83e-16	2669029	2.50625e-05	2669029	1.21395e-06	420531	TRUE	0.018604	2.5071e-05	66.917	92.9226	66.8941
rs10264306	G	A	G	A	-0.00728	-0.03051	0.215	0.1929	0.02436	0.210426	420531	0.00105	4.7e-12	2669029	1.80104e-05	2669029	3.7302e-06	420531	TRUE	0.163368	1.78896e-05	47.7487	92.9226	48.0711
rs10267847	C	G	C	G	-0.00929	-0.01522	0.0938	0.09634	0.03298	0.644466	420531	0.00148	3.95e-10	2669029	1.47621e-05	2669029	5.06444e-07	420531	TRUE	0.0591776	1.4672e-05	39.1604	92.9226	39.4011
rs10283892	A	C	A	C	-0.00663	-0.003105	0.56	0.5519	0.01958	0.873997	420531	0.000872	2.9e-14	2669029	2.16587e-05	2669029	5.98001e-08	420531	TRUE	0.00786794	2.1662e-05	57.8176	92.9226	57.8088
rs103323	T	C	T	C	0.00809	0.006982	0.718	0.726	0.02183	0.749031	420531	0.000962	3.89e-17	2669029	2.64961e-05	2669029	2.43252e-07	420531	TRUE	0.00502707	2.65033e-05	70.74	92.9226	70.7208
rs10414054	C	T	C	T	0.00728	0.01582	0.654	0.6666	0.02056	0.441876	420531	0.000934	6.45e-15	2535843	2.39572e-05	2535843	1.40789e-06	420531	TRUE	0.0259436	2.39854e-05	60.8246	92.9226	60.7532
rs10475853	T	G	T	G	-0.014	0.005446	0.69	0.6862	0.02089	0.794365	420531	0.000936	2.9e-50	2669029	8.38137e-05	2669029	1.61615e-07	420531	TRUE	1.32128e-07	8.38488e-05	223.813	92.9226	223.72
rs10515677	C	T	C	T	0.014	0.04948	0.0458	0.04864	0.04628	0.284905	420531	0.00207	1.2e-11	2668183	1.71432e-05	2668183	2.71816e-06	420531	TRUE	0.133137	1.71313e-05	45.7103	92.9226	45.742
rs1059490	C	T	C	T	-0.0116	-0.05955	0.365	0.3638	0.02	0.00290402	420531	0.000899	3.83e-38	2669029	6.23759e-05	2669029	2.10814e-05	420531	TRUE	0.0462661	6.23753e-05	166.492	92.9226	166.493
rs10736354	C	T	C	T	0.00632	-0.0502	0.625	0.6111	0.02008	0.0124165	420531	0.000913	4.51e-12	2560940	1.87105e-05	2560940	1.4862e-05	420531	TRUE	0.777375	1.8723e-05	47.9493	92.9226	47.9173
rs10762653	G	A	G	A	0.00846	0.005587	0.158	0.1545	0.02726	0.837645	420531	0.00119	1.05e-12	2669029	1.89359e-05	2669029	9.98872e-08	420531	TRUE	0.0150014	1.90432e-05	50.8278	92.9226	50.5413
rs10786721	A	C	A	C	0.0151	0.042	0.408	0.4013	0.01987	0.0345144	420531	0.00089	1.53e-64	2611932	0.000110196	2611932	1.06243e-05	420531	TRUE	1.32287e-05	0.000110145	287.723	92.9226	287.855
rs10813745	A	G	A	G	-0.00998	0.01936	0.157	0.167	0.02614	0.458775	420531	0.00119	4.7e-17	2669029	2.63513e-05	2669029	1.30438e-06	420531	TRUE	0.0161416	2.63644e-05	70.3692	92.9226	70.3343
rs10837652	G	A	G	A	-0.00954	0.01228	0.342	0.3425	0.02055	0.550047	420531	0.000913	1.44e-25	2669029	4.09058e-05	2669029	8.49135e-07	420531	TRUE	0.000968273	4.09618e-05	109.333	92.9226	109.183
rs10852456	T	G	T	G	0.0114	0.03712	0.437	0.4433	0.01959	0.0580764	420531	0.000904	9.76e-37	2487805	6.39189e-05	2487805	8.53783e-06	420531	TRUE	0.00234462	6.39484e-05	159.101	92.9226	159.028
rs10853676	A	G	A	G	-0.0105	-0.007525	0.276	0.2754	0.02181	0.73013	420531	0.000968	3.15e-27	2669029	4.40814e-05	2669029	2.83078e-07	420531	TRUE	0.000232176	4.40612e-05	117.606	92.9226	117.66
rs10857936	C	G	C	G	-0.00801	-0.02574	0.649	0.6425	0.02029	0.204739	420531	0.000917	2.29e-18	2611932	2.92114e-05	2611932	3.82697e-06	420531	TRUE	0.0379431	2.92312e-05	76.3521	92.9226	76.3003
rs10859334	C	T	C	T	-0.00768	0.02433	0.145	0.1409	0.02826	0.389224	420531	0.00124	5.41e-10	2641467	1.4522e-05	2641467	1.76256e-06	420531	TRUE	0.134748	1.46247e-05	38.6312	92.9226	38.36
rs10863714	G	A	G	A	-0.00785	0.01205	0.573	0.58	0.01966	0.540008	420531	0.000875	2.96e-19	2669029	3.01548e-05	2669029	8.93328e-07	420531	TRUE	0.00614067	3.01545e-05	80.4855	92.9226	80.4865
rs10885480	C	T	C	T	-0.0115	-0.0223	0.281	0.2842	0.02151	0.299985	420531	0.000963	7.36e-33	2669029	5.34278e-05	2669029	2.55583e-06	420531	TRUE	0.000577147	5.34393e-05	142.639	92.9226	142.608
rs10888432	G	A	G	A	-0.00598	-0.01384	0.476	0.471	0.01943	0.476541	420531	0.000867	5.29e-12	2669029	1.78239e-05	2669029	1.20651e-06	420531	TRUE	0.0597529	1.7839e-05	47.6136	92.9226	47.5734
rs10899498	G	C	G	C	0.0106	0.03267	0.171	0.1642	0.0265	0.217721	420531	0.00115	3.64e-20	2669029	3.18309e-05	2669029	3.61417e-06	420531	TRUE	0.0241497	3.18561e-05	85.0275	92.9226	84.9603
rs10932927	T	C	T	C	-0.00674	-0.006712	0.348	0.3389	0.02047	0.743019	420531	0.00091	1.32e-13	2660533	2.06186e-05	2660533	2.55666e-07	420531	TRUE	0.015032	2.06147e-05	54.8471	92.9226	54.8576
rs1093422	T	G	T	G	-0.0167	-0.04684	0.485	0.4711	0.0194	0.0157398	420531	0.000884	1.11e-79	2560940	0.000139338	2560940	1.38621e-05	420531	TRUE	1.19141e-06	0.000139319	356.838	92.9226	356.885
rs10955827	C	T	C	T	0.0151	-0.00986	0.0977	0.09316	0.03332	0.767361	420531	0.00146	7.23e-25	2643932	4.04558e-05	2643932	2.08232e-07	420531	TRUE	0.000375977	4.02003e-05	106.291	92.9226	106.967
rs10966092	C	T	C	T	-0.0123	0.01959	0.266	0.2596	0.02227	0.379053	420531	0.00098	3.35e-36	2669029	5.90173e-05	2669029	1.84006e-06	420531	TRUE	0.000137369	5.90769e-05	157.687	92.9226	157.528
rs10984781	G	A	G	A	-0.00731	0.02454	0.244	0.258	0.02239	0.273023	420531	0.00101	4.22e-13	2669029	1.96259e-05	2669029	2.85656e-06	420531	TRUE	0.0986371	1.97141e-05	52.6184	92.9226	52.3832
rs11001963	T	C	T	C	0.00525	-0.01283	0.566	0.58	0.01981	0.517011	420531	0.000873	1.89e-09	2669029	1.35497e-05	2669029	9.97443e-07	420531	TRUE	0.105941	1.35411e-05	36.1421	92.9226	36.1651
rs11006185	C	T	C	T	0.00797	0.06528	0.188	0.213	0.02416	0.0069024	420531	0.00111	6.43e-13	2669029	1.93157e-05	2669029	1.73605e-05	420531	TRUE	0.890522	1.93937e-05	51.7633	92.9226	51.555
rs11026630	G	A	G	A	-0.00591	-0.02713	0.593	0.592	0.0198	0.170687	420531	0.000881	1.91e-11	2669029	1.68602e-05	2669029	4.46448e-06	420531	TRUE	0.229606	1.68599e-05	45.0002	92.9226	45.0011
rs1105820	C	T	C	T	-0.00725	-0.01201	0.487	0.4958	0.01948	0.537403	420531	0.00087	7.79e-17	2643932	2.62649e-05	2643932	9.03882e-07	420531	TRUE	0.0119256	2.62635e-05	69.4406	92.9226	69.4444
rs1106841	C	A	C	A	-0.00557	0.002092	0.386	0.3948	0.01986	0.916115	420531	0.000889	3.73e-10	2669029	1.47078e-05	2669029	2.63857e-08	420531	TRUE	0.0268538	1.47061e-05	39.2514	92.9226	39.2561
rs1107321	T	C	T	C	-0.00765	-0.04863	0.214	0.2011	0.02398	0.0425598	420531	0.00106	4.21e-13	2669029	1.95142e-05	2669029	9.77935e-06	420531	TRUE	0.436739	1.96874e-05	52.5473	92.9226	52.0848
rs11076496	A	G	A	G	0.00779	-0.03872	0.65	0.6383	0.02073	0.0618016	420531	0.000912	1.29e-17	2643932	2.75945e-05	2643932	8.29607e-06	420531	TRUE	0.152934	2.76113e-05	73.0043	92.9226	72.9601
rs11080075	T	G	T	G	-0.0148	-0.02134	0.173	0.1691	0.02573	0.406912	420531	0.00114	3.1e-38	2669029	6.31442e-05	2669029	1.63573e-06	420531	TRUE	5.85063e-05	6.26765e-05	167.296	92.9226	168.544
rs11083560	G	C	G	C	-0.00664	0.02981	0.282	0.266	0.02219	0.179226	420531	0.000961	4.93e-12	2669029	1.78866e-05	2669029	4.29152e-06	420531	TRUE	0.193426	1.78542e-05	47.6541	92.9226	47.7408
rs11115402	C	T	C	T	0.00664	0.04748	0.181	0.1811	0.02565	0.064121	420531	0.00112	3.31e-09	2669029	1.31687e-05	2669029	8.14793e-06	420531	TRUE	0.640667	1.30716e-05	34.8889	92.9226	35.148
rs1112277	C	T	C	T	0.00981	0.006576	0.247	0.256	0.02229	0.768069	420531	0.001	1.57e-22	2669029	3.60553e-05	2669029	2.0697e-07	420531	TRUE	0.000822767	3.57981e-05	95.5495	92.9226	96.2361
rs11137025	G	A	G	A	0.00647	-0.0319	0.387	0.3683	0.02006	0.111764	420531	0.000889	3.33e-13	2669029	1.98447e-05	2669029	6.01341e-06	420531	TRUE	0.227434	1.98614e-05	53.0117	92.9226	52.967
rs11162988	G	A	G	A	0.00815	0.02861	0.371	0.3899	0.01995	0.151565	420531	0.000896	9.4e-20	2669029	3.09979e-05	2669029	4.89048e-06	420531	TRUE	0.0430844	3.10006e-05	82.7439	92.9226	82.7369
rs11163840	T	A	T	A	-0.0109	0.01224	0.149	0.1503	0.02729	0.653732	420531	0.00122	3.59e-19	2669029	2.99066e-05	2669029	4.78365e-07	420531	TRUE	0.00398523	3.013e-05	80.4201	92.9226	79.824
rs1116690	G	A	G	A	0.0101	-0.002337	0.739	0.7492	0.02237	0.91679	420531	0.000986	1.01e-24	2669029	3.93114e-05	2669029	2.59531e-08	420531	TRUE	0.00023139	3.93512e-05	105.033	92.9226	104.927
rs111904243	A	G	A	G	0.0092	0.07258	0.114	0.1244	0.03021	0.016293	420531	0.00136	1.45e-11	2669029	1.7145e-05	2669029	1.37256e-05	420531	TRUE	0.792779	1.7098e-05	45.6357	92.9226	45.7612
rs1119974	C	T	C	T	-0.0105	-0.03787	0.813	0.8135	0.02517	0.132434	420531	0.00111	3.81e-21	2669029	3.35247e-05	2669029	5.38302e-06	420531	TRUE	0.0364854	3.35228e-05	89.4764	92.9226	89.4814
rs112011213	A	G	A	G	-0.0111	-0.03598	0.0643	0.07081	0.03935	0.360579	420531	0.00178	4.27e-10	2616370	1.48628e-05	2616370	1.98809e-06	420531	TRUE	0.141069	1.4826e-05	38.7908	92.9226	38.8871
rs11218928	T	C	T	C	-0.00684	0.01347	0.245	0.2465	0.02257	0.550554	420531	0.00101	1.03e-11	2669029	1.71834e-05	2669029	8.46985e-07	420531	TRUE	0.051918	1.73083e-05	46.1972	92.9226	45.8637
rs11240351	G	A	G	A	0.00543	0.0133	0.41	0.4088	0.01976	0.500841	420531	0.00088	6.61e-10	2669029	1.42651e-05	2669029	1.07729e-06	420531	TRUE	0.09876	1.42648e-05	38.0737	92.9226	38.0745
rs11246850	T	G	T	G	-0.00619	-0.009654	0.298	0.3137	0.02086	0.643428	420531	0.000946	6.28e-11	2669029	1.60413e-05	2669029	5.09319e-07	420531	TRUE	0.0472661	1.60311e-05	42.7883	92.9226	42.8153
rs113474273	C	T	C	T	-0.012	-0.0641	0.169	0.158	0.02606	0.0138995	420531	0.00115	3.69e-25	2669029	4.0794e-05	2669029	1.43868e-05	420531	TRUE	0.117924	4.04464e-05	107.957	92.9226	108.885
rs114841229	T	C	T	C	-0.0201	-9.45e-05	0.0326	0.03305	0.05544	0.99864	420531	0.00247	3.82e-16	2606661	2.5404e-05	2606661	6.9091e-12	420531	TRUE	0.00243393	2.54827e-05	66.4265	92.9226	66.2214
rs114972127	A	G	A	G	0.0143	-0.001517	0.0518	0.04665	0.04595	0.973666	420531	0.00195	2.58e-13	2669029	2.01484e-05	2669029	2.59182e-09	420531	TRUE	0.00747679	2.00878e-05	53.6159	92.9226	53.7778
rs1155641	A	G	A	G	0.0072	0.004383	0.345	0.3489	0.0204	0.829889	420531	0.00091	2.67e-15	2669028	2.34541e-05	2669028	1.09771e-07	420531	TRUE	0.0065413	2.34291e-05	62.5343	92.9226	62.6011
rs11580960	T	C	T	C	-0.00657	0.01183	0.399	0.3973	0.0198	0.550301	420531	0.000933	1.88e-12	2393527	2.07167e-05	2393527	8.48873e-07	420531	TRUE	0.0299211	2.07018e-05	49.5513	92.9226	49.587
rs11590766	C	T	C	T	-0.00593	0.007217	0.432	0.4317	0.01986	0.716308	420531	0.000874	1.1e-11	2669029	1.72475e-05	2669029	3.14021e-07	420531	TRUE	0.0303556	1.72572e-05	46.0608	92.9226	46.0348
rs11593180	G	T	G	T	0.00606	0.02191	0.305	0.3014	0.02122	0.301856	420531	0.00094	1.14e-10	2669029	1.55715e-05	2669029	2.53511e-06	420531	TRUE	0.155966	1.5569e-05	41.5546	92.9226	41.5613
rs11611651	A	G	A	G	0.0151	-0.02295	0.086	0.08599	0.0343	0.503385	420531	0.00154	1.65e-22	2669029	3.602e-05	2669029	1.06459e-06	420531	TRUE	0.00273941	3.5845e-05	95.6747	92.9226	96.1418
rs11625650	A	G	A	G	-0.0107	0.01175	0.236	0.242	0.02273	0.605062	420531	0.00102	6.81e-26	2669029	4.12284e-05	2669029	6.35449e-07	420531	TRUE	0.00069969	4.1286e-05	110.198	92.9226	110.044
rs11640541	A	G	A	G	-0.00841	0.006912	0.72	0.7378	0.02205	0.753876	420531	0.000964	2.65e-18	2669029	2.85149e-05	2669029	2.33665e-07	420531	TRUE	0.00341985	2.85176e-05	76.1163	92.9226	76.1093
rs11669516	A	G	A	G	0.0067	0.0003704	0.182	0.1858	0.02496	0.988159	420531	0.00112	2.27e-09	2669029	1.34077e-05	2669029	5.23669e-10	420531	TRUE	0.0282914	1.33661e-05	35.6749	92.9226	35.786
rs11674851	C	A	C	A	0.00647	-0.01209	0.808	0.809	0.0248	0.626037	420531	0.0011	3.86e-09	2669029	1.29618e-05	2669029	5.65136e-07	420531	TRUE	0.0859987	1.29883e-05	34.6665	92.9226	34.5958
rs11703775	C	G	C	G	-0.0101	0.03088	0.319	0.3102	0.02108	0.142955	420531	0.000948	1.98e-26	2560940	4.43208e-05	2560940	5.10288e-06	420531	TRUE	0.00820389	4.43211e-05	113.509	92.9226	113.508
rs11714993	C	T	C	T	0.00899	-0.07071	0.183	0.1782	0.02496	0.00461318	420531	0.00112	9.19e-16	2669029	2.4139e-05	2669029	1.9084e-05	420531	TRUE	0.742704	2.4167e-05	64.5039	92.9226	64.4293
rs117206427	T	C	T	C	-0.0151	0.07054	0.0518	0.05294	0.04555	0.121451	420531	0.00195	1.07e-14	2667679	2.24772e-05	2667679	5.7029e-06	420531	TRUE	0.156143	2.23982e-05	59.7526	92.9226	59.9632
rs11750007	T	A	T	A	0.00968	0.01486	0.0794	0.08144	0.03573	0.677485	420531	0.0016	1.46e-09	2669029	1.37136e-05	2669029	4.11316e-07	420531	TRUE	0.0649659	1.36985e-05	36.5621	92.9226	36.6025
rs11756123	T	A	T	A	-0.00548	-0.02901	0.656	0.6259	0.02014	0.14983	420531	0.000911	1.82e-09	2669029	1.35571e-05	2669029	4.93376e-06	420531	TRUE	0.378604	1.35536e-05	36.1753	92.9226	36.1846
rs11773992	C	G	C	G	0.00997	0.001814	0.176	0.1756	0.02572	0.943778	420531	0.00114	1.73e-18	2669029	2.8656e-05	2669029	1.18287e-08	420531	TRUE	0.00157233	2.8831e-05	76.953	92.9226	76.4858
rs11776057	A	G	A	G	-0.00626	0.00967	0.572	0.5702	0.02001	0.628927	420531	0.000875	8.26e-13	2669029	1.91766e-05	2669029	5.55345e-07	420531	TRUE	0.0285033	1.91875e-05	51.2129	92.9226	51.1838
rs11783093	T	C	T	C	-0.0285	-0.0003829	0.159	0.1615	0.0265	0.988473	420531	0.00118	3.63e-128	2669029	0.000218513	2669029	4.96459e-10	420531	TRUE	5.73991e-19	0.000217227	579.909	92.9226	583.345
rs11818460	C	A	C	A	-0.00656	-0.0331	0.299	0.2891	0.0213	0.120199	420531	0.000958	7.87e-12	2595894	1.80627e-05	2595894	5.74246e-06	420531	TRUE	0.264786	1.80396e-05	46.8297	92.9226	46.8896
rs1188426	C	G	C	G	-0.00725	-0.000269	0.289	0.2805	0.0216	0.990066	420531	0.000955	3.12e-14	2669029	2.15927e-05	2669029	3.68809e-10	420531	TRUE	0.00528339	2.1601e-05	57.6548	92.9226	57.6327
rs11922956	G	A	G	A	-0.0126	0.004578	0.617	0.6201	0.01997	0.818634	420531	0.00089	1.3e-45	2669029	7.50889e-05	2669029	1.24968e-07	420531	TRUE	5.44348e-07	7.50335e-05	200.281	92.9226	200.429
rs1194589	G	A	G	A	0.008	-0.005795	0.803	0.8024	0.02443	0.812494	420531	0.00109	2e-13	2669029	2.0182e-05	2669029	1.33802e-07	420531	TRUE	0.0128719	2.02484e-05	54.0447	92.9226	53.8675
rs11976018	A	G	A	G	-0.0151	-0.08208	0.155	0.1436	0.02689	0.0022751	420531	0.0012	1.16e-36	2669029	5.93216e-05	2669029	2.21558e-05	420531	TRUE	0.0710288	5.97272e-05	159.423	92.9226	158.34
rs12034588	A	T	A	T	-0.0127	-0.0269	0.17	0.1715	0.02552	0.291743	420531	0.00115	3.4e-28	2669029	4.56919e-05	2669029	2.64208e-06	420531	TRUE	0.00197094	4.5516e-05	121.489	92.9226	121.958
rs12120887	C	T	C	T	-0.00825	0.03415	0.377	0.3898	0.02008	0.0889201	420531	0.000893	2.53e-20	2669029	3.1977e-05	2669029	6.87789e-06	420531	TRUE	0.0675984	3.19718e-05	85.3364	92.9226	85.3503
rs12125335	C	T	C	T	0.00895	-0.01154	0.147	0.137	0.02823	0.682653	420531	0.00123	2.92e-13	2643932	2.00252e-05	2643932	3.97369e-07	420531	TRUE	0.02057	2.00883e-05	53.113	92.9226	52.9463
rs12194023	A	C	A	C	-0.00962	0.01545	0.255	0.2674	0.022	0.482614	420531	0.00101	1.24e-21	2595894	3.49467e-05	2595894	1.17278e-06	420531	TRUE	0.00367425	3.51622e-05	91.2806	92.9226	90.7209
rs12245585	C	G	C	G	-0.00893	-0.05466	0.11	0.1014	0.03145	0.0822243	420531	0.00139	1.13e-10	2669029	1.54637e-05	2669029	7.18288e-06	420531	TRUE	0.450361	1.56141e-05	41.675	92.9226	41.2737
rs12306461	G	A	G	A	-0.00738	0.01205	0.24	0.2523	0.02241	0.590881	420531	0.00105	2.06e-12	2487805	1.98568e-05	2487805	6.87534e-07	420531	TRUE	0.0296054	1.98686e-05	49.4302	92.9226	49.4008
rs12314162	T	C	T	C	0.00719	0.02242	0.159	0.1636	0.02642	0.396187	420531	0.00118	1.26e-09	2669029	1.39102e-05	2669029	1.71241e-06	420531	TRUE	0.144493	1.38255e-05	36.9011	92.9226	37.1273
rs12370612	G	A	G	A	0.00667	-0.04167	0.421	0.4225	0.01959	0.0334195	420531	0.000877	2.83e-14	2669029	2.16716e-05	2669029	1.07591e-05	420531	TRUE	0.407179	2.16891e-05	57.8902	92.9226	57.8432
rs12434284	A	G	A	G	-0.0126	0.0145	0.0445	0.04569	0.04831	0.764012	420531	0.0021	2.17e-09	2669029	1.34879e-05	2669029	2.14223e-07	420531	TRUE	0.0530354	1.35009e-05	36.0347	92.9226	36
rs12455277	A	G	A	G	0.00631	-0.04748	0.489	0.4723	0.01953	0.0150314	420531	0.000866	3.23e-13	2669029	1.98912e-05	2669029	1.40545e-05	420531	TRUE	0.668238	1.98984e-05	53.1105	92.9226	53.0912
rs12494120	A	C	A	C	0.00831	-0.003534	0.8	0.8036	0.02459	0.885727	420531	0.00108	1.67e-14	2669029	2.21816e-05	2669029	4.91157e-08	420531	TRUE	0.00682718	2.2098e-05	58.9813	92.9226	59.2045
rs12555752	C	G	C	G	0.00883	-0.03807	0.095	0.091	0.03343	0.254742	420531	0.00148	2.19e-09	2669029	1.33364e-05	2669029	3.08387e-06	420531	TRUE	0.253172	1.34068e-05	35.7835	92.9226	35.5957
rs12593149	A	G	A	G	0.00619	0.007827	0.451	0.4369	0.01965	0.690399	420531	0.00087	1.1e-12	2669028	1.89663e-05	2669028	3.77285e-07	420531	TRUE	0.0241509	1.89741e-05	50.6432	92.9226	50.6224
rs12626319	C	G	C	G	0.00821	0.02385	0.234	0.2307	0.02318	0.303669	420531	0.00102	9.88e-16	2669029	2.42729e-05	2669029	2.5174e-06	420531	TRUE	0.0440903	2.41636e-05	64.4948	92.9226	64.7867
rs12627380	C	T	C	T	-0.00628	0.03909	0.345	0.3427	0.0206	0.0576766	420531	0.00092	9.07e-12	2611932	1.78392e-05	2611932	8.56243e-06	420531	TRUE	0.43487	1.78242e-05	46.5564	92.9226	46.5955
rs12773533	T	A	T	A	0.0074	-0.0087	0.237	0.2302	0.0231	0.70648	420531	0.00107	4.61e-12	2421089	1.9755e-05	2421089	3.37302e-07	420531	TRUE	0.020731	1.98046e-05	47.9496	92.9226	47.8295
rs12910175	C	T	C	T	0.00658	0.03292	0.367	0.3692	0.02024	0.103848	420531	0.000898	2.39e-13	2669028	2.01158e-05	2669028	6.29071e-06	420531	TRUE	0.233425	2.01165e-05	53.6924	92.9226	53.6907
rs1291871	C	T	C	T	0.00936	0.0317	0.52	0.5207	0.0195	0.104016	420531	0.000866	3.14e-27	2669029	4.37667e-05	2669029	6.28421e-06	420531	TRUE	0.013265	4.37347e-05	116.734	92.9226	116.82
rs12983032	A	G	A	G	-0.00912	-0.02409	0.338	0.3391	0.02041	0.237903	420531	0.000915	2.16e-23	2669029	3.72202e-05	2669029	3.31276e-06	420531	TRUE	0.00987459	3.72215e-05	99.349	92.9226	99.3453
rs13009008	G	A	G	A	-0.0094	-0.0426	0.661	0.6643	0.02068	0.0394457	420531	0.000915	8.54e-25	2669029	3.95406e-05	2669029	1.00906e-05	420531	TRUE	0.0607257	3.95992e-05	105.696	92.9226	105.539
rs13024436	A	G	A	G	0.00606	-0.00911	0.395	0.3916	0.01994	0.647739	420531	0.000885	7.4e-12	2669029	1.7567e-05	2669029	4.96353e-07	420531	TRUE	0.0355868	1.7552e-05	46.8477	92.9226	46.8877
rs13035558	C	T	C	T	0.0116	-0.003731	0.263	0.2546	0.02226	0.866882	420531	0.000983	4.61e-32	2669029	5.21715e-05	2669029	6.68043e-08	420531	TRUE	2.69484e-05	5.21638e-05	139.234	92.9226	139.254
rs13036436	A	G	A	G	-0.0131	0.003594	0.812	0.8189	0.02547	0.887769	420531	0.00115	1.14e-29	2454092	5.28729e-05	2454092	4.73481e-08	420531	TRUE	2.37337e-05	5.23946e-05	128.588	92.9226	129.762
rs13081686	C	T	C	T	0.00785	0.01004	0.359	0.369	0.02018	0.619013	420531	0.000902	3.3e-18	2669029	2.83766e-05	2669029	5.88612e-07	420531	TRUE	0.0059895	2.8361e-05	75.6985	92.9226	75.7402
rs13090443	A	G	A	G	0.00889	-0.004076	0.731	0.7429	0.02251	0.856328	420531	0.000976	8.12e-20	2669029	3.1084e-05	2669029	7.79689e-08	420531	TRUE	0.00141212	3.10816e-05	82.9602	92.9226	82.9667
rs13129317	A	G	A	G	-0.00636	-0.01566	0.421	0.4349	0.01957	0.423545	420531	0.000877	4e-13	2669029	1.9704e-05	2669029	1.52267e-06	420531	TRUE	0.0533903	1.97199e-05	52.634	92.9226	52.5914
rs13136474	T	C	T	C	-0.00685	0.04472	0.612	0.6274	0.02009	0.0260016	420531	0.000907	4.12e-14	2560940	2.22719e-05	2560940	1.17826e-05	420531	TRUE	0.439315	2.22841e-05	57.0694	92.9226	57.0383
rs13180204	C	T	C	T	0.0144	0.02522	0.121	0.1263	0.02948	0.392193	420531	0.00133	2.95e-27	2669029	4.39187e-05	2669029	1.74036e-06	420531	TRUE	0.00137758	4.41092e-05	117.734	92.9226	117.225
rs13187474	G	C	G	C	-0.00677	0.01686	0.672	0.673	0.02148	0.432414	420531	0.000971	3.04e-12	2407222	2.01936e-05	2407222	1.46504e-06	420531	TRUE	0.0494705	2.02046e-05	48.6379	92.9226	48.6115
rs13246630	G	A	G	A	-0.0113	0.01141	0.6	0.5922	0.01976	0.563638	420531	0.000883	2.19e-37	2669029	6.13558e-05	2669029	7.92868e-07	420531	TRUE	2.85645e-05	6.12912e-05	163.598	92.9226	163.77
rs13311064	G	A	G	A	-0.00843	0.009058	0.894	0.9092	0.03366	0.787771	420531	0.00143	4.07e-09	2568332	1.35309e-05	2568332	1.72203e-07	420531	TRUE	0.0497877	1.34688e-05	34.5928	92.9226	34.7523
rs13392222	C	A	C	A	-0.0135	0.02921	0.139	0.1434	0.028	0.296825	420531	0.00125	2.8e-27	2669029	4.36994e-05	2669029	2.58791e-06	420531	TRUE	0.0025711	4.3623e-05	116.436	92.9226	116.64
rs13398149	C	A	C	A	0.00829	-0.02131	0.146	0.1446	0.02772	0.441977	420531	0.00123	1.4e-11	2660533	1.70735e-05	2660533	1.40535e-06	420531	TRUE	0.0757976	1.71376e-05	45.5959	92.9226	45.4254
rs1353910	T	C	T	C	0.0168	0.02181	0.852	0.8523	0.02724	0.42335	420531	0.00122	2.53e-43	2669029	7.1042e-05	2669029	1.52441e-06	420531	TRUE	1.44984e-05	7.11787e-05	189.991	92.9226	189.626
rs1355620	G	A	G	A	0.00767	-0.004831	0.331	0.3201	0.02105	0.818465	420531	0.00092	7.6e-17	2669029	2.60406e-05	2669029	1.25249e-07	420531	TRUE	0.00420355	2.6054e-05	69.5407	92.9226	69.5048
rs1381287	T	C	T	C	0.0113	0.03222	0.474	0.4641	0.01959	0.1	420531	0.000867	1e-38	2669029	6.36412e-05	2669029	6.43255e-06	420531	TRUE	0.00103898	6.36724e-05	169.954	92.9226	169.871
rs1383722	G	A	G	A	-0.0148	0.01766	0.775	0.7814	0.02341	0.450713	420531	0.00104	3.08e-46	2669029	7.58701e-05	2669029	1.35326e-06	420531	TRUE	5.3902e-06	7.63902e-05	203.903	92.9226	202.515
rs1393730	T	A	T	A	-0.012	0.001264	0.671	0.6659	0.02068	0.951284	420531	0.000921	4.75e-39	2669029	6.36008e-05	2669029	8.88377e-09	420531	TRUE	2.0331e-06	6.35786e-05	169.704	92.9226	169.763
rs139921	G	A	G	A	0.00724	-0.05005	0.513	0.5017	0.01939	0.00984011	420531	0.000866	5.99e-17	2669029	2.61865e-05	2669029	1.58434e-05	420531	TRUE	0.493182	2.61911e-05	69.9065	92.9226	69.8942
rs1434085	A	G	A	G	-0.0054	0.006883	0.475	0.4686	0.01949	0.723936	420531	0.000867	4.48e-10	2669029	1.45342e-05	2669029	2.96576e-07	420531	TRUE	0.0488824	1.45436e-05	38.8177	92.9226	38.7926
rs1435253	A	G	A	G	0.0102	0.001034	0.178	0.1864	0.02494	0.966919	420531	0.00113	1.4e-19	2669029	3.05265e-05	2669029	4.08745e-09	420531	TRUE	0.000995996	3.04454e-05	81.2622	92.9226	81.4786
rs1435679	A	G	A	G	0.00811	-0.01002	0.56	0.5551	0.01956	0.608275	420531	0.000872	1.39e-20	2669028	3.24072e-05	2669028	6.24024e-07	420531	TRUE	0.00312555	3.24125e-05	86.5126	92.9226	86.4985
rs1438356	A	G	A	G	-0.00834	0.003214	0.285	0.2984	0.02138	0.880501	420531	0.000958	3.21e-18	2669029	2.83946e-05	2669029	5.37379e-08	420531	TRUE	0.00212577	2.83474e-05	75.6621	92.9226	75.7881
rs1439227	G	A	G	A	0.00745	-0.03814	0.567	0.5489	0.01956	0.0511682	420531	0.000874	1.48e-17	2669029	2.72223e-05	2669029	9.04115e-06	420531	TRUE	0.18271	2.72529e-05	72.7408	92.9226	72.659
rs1454882	G	A	G	A	0.00695	-0.002661	0.53	0.521	0.01948	0.891354	420531	0.000871	1.52e-15	2643932	2.40809e-05	2643932	4.43727e-08	420531	TRUE	0.00466954	2.40643e-05	63.6259	92.9226	63.6698
rs1462935	A	G	A	G	-0.0098	-0.01444	0.168	0.1559	0.02667	0.588302	420531	0.00116	2.28e-17	2669029	2.67406e-05	2669029	6.97095e-07	420531	TRUE	0.00895908	2.68482e-05	71.6604	92.9226	71.3734
rs146628116	A	T	A	T	0.0123	0.0305	0.392	0.4089	0.02002	0.127644	420531	0.000922	1.63e-40	2466662	7.21453e-05	2466662	5.51916e-06	420531	TRUE	0.000230376	7.21157e-05	177.898	92.9226	177.971
rs1467726	C	A	C	A	-0.0121	0.02684	0.678	0.6921	0.02099	0.201002	420531	0.000927	5.87e-39	2669029	6.38308e-05	2669029	3.88815e-06	420531	TRUE	0.000286617	6.39273e-05	170.635	92.9226	170.377
rs147052174	T	G	T	G	0.0401	-0.04242	0.017	0.01799	0.07151	0.553095	420531	0.00335	6.63e-33	2668135	5.36993e-05	2668135	8.3678e-07	420531	TRUE	0.00011088	5.37429e-05	143.401	92.9226	143.284
rs1474051	C	G	C	G	-0.00866	0.01934	0.359	0.3685	0.02017	0.337598	420531	0.000902	7.79e-22	2669029	3.45346e-05	2669029	2.18627e-06	420531	TRUE	0.0080284	3.45158e-05	92.1268	92.9226	92.177
rs1490384	T	C	T	C	-0.00743	0.008184	0.507	0.4994	0.0194	0.673132	420531	0.000866	9.2e-18	2669029	2.75789e-05	2669029	4.23186e-07	420531	TRUE	0.00555028	2.7597e-05	73.6593	92.9226	73.6109
rs149124	C	G	C	G	0.00542	-0.02522	0.403	0.4098	0.01978	0.202255	420531	0.000882	8.13e-10	2669029	1.41482e-05	2669029	3.86581e-06	420531	TRUE	0.279223	1.41354e-05	37.7283	92.9226	37.7626
rs1491617	T	C	T	C	-0.00838	-0.013	0.419	0.4123	0.01969	0.509214	420531	0.000877	1.23e-21	2669029	3.42075e-05	2669029	1.03657e-06	420531	TRUE	0.00359577	3.41907e-05	91.2591	92.9226	91.3038
rs150398197	T	C	T	C	-0.0106	-0.02912	0.0821	0.0801	0.03537	0.410393	420531	0.00158	1.7e-11	2669029	1.68631e-05	2669029	1.61182e-06	420531	TRUE	0.0872829	1.69348e-05	45.2002	92.9226	45.0088
rs1514175	G	A	G	A	-0.0115	0.02762	0.58	0.5801	0.0196	0.158782	420531	0.000881	3.29e-39	2643932	6.44415e-05	2643932	4.72212e-06	420531	TRUE	0.000421035	6.44322e-05	170.365	92.9226	170.39
rs1525164	C	T	C	T	-0.00776	0.006243	0.54	0.5361	0.01945	0.74817	420531	0.000868	4.11e-19	2669029	2.99446e-05	2669029	2.44992e-07	420531	TRUE	0.00270015	2.99161e-05	79.8493	92.9226	79.9252
rs1526480	C	T	C	T	0.0122	-0.0101	0.386	0.3703	0.02007	0.614894	420531	0.000889	1.33e-42	2669029	7.05558e-05	2669029	6.02215e-07	420531	TRUE	4.32337e-06	7.05514e-05	188.317	92.9226	188.329
rs1533426	A	G	A	G	0.0207	0.03389	0.464	0.4696	0.01944	0.0812831	420531	0.000868	4.54e-126	2669029	0.000213037	2669029	7.22689e-06	420531	TRUE	7.09005e-13	0.000213134	568.983	92.9226	568.724
rs154917	T	C	T	C	0.00892	0.007521	0.326	0.3198	0.0209	0.718952	420531	0.000928	6.65e-22	2643932	3.49437e-05	2643932	3.07937e-07	420531	TRUE	0.0012534	3.49653e-05	92.449	92.9226	92.3919
rs1549320	C	G	C	G	0.0127	0.03002	0.74	0.738	0.02192	0.170765	420531	0.000987	8.8e-38	2669029	6.20288e-05	2669029	4.46008e-06	420531	TRUE	0.000512332	6.20644e-05	165.662	92.9226	165.567
rs155571	G	T	G	T	-0.011	0.008158	0.655	0.667	0.0206	0.69215	420531	0.00091	8.17e-34	2669029	5.47427e-05	2669029	3.72938e-07	420531	TRUE	4.28541e-05	5.4686e-05	145.966	92.9226	146.118
rs1617033	T	C	T	C	-0.00785	0.03376	0.439	0.4552	0.01958	0.0845279	420531	0.00089	1.13e-18	2560940	3.03772e-05	2560940	7.06937e-06	420531	TRUE	0.0864289	3.03527e-05	77.7336	92.9226	77.7964
rs1640297	C	T	C	T	-0.00552	-0.01142	0.497	0.4922	0.01942	0.556416	420531	0.000866	1.76e-10	2669029	1.52224e-05	2669029	8.22314e-07	420531	TRUE	0.0710646	1.52347e-05	40.6623	92.9226	40.6296
rs16826827	C	T	C	T	-0.0114	0.01736	0.124	0.1288	0.02912	0.551061	420531	0.00131	5.48e-18	2669029	2.83728e-05	2669029	8.45124e-07	420531	TRUE	0.00789649	2.82336e-05	75.3582	92.9226	75.7299
rs16854357	A	G	A	G	0.00793	0.01494	0.58	0.5826	0.01963	0.446478	420531	0.000877	1.46e-19	2669029	3.06324e-05	2669029	1.37741e-06	420531	TRUE	0.00857444	3.06375e-05	81.7749	92.9226	81.7612
rs1691017	G	A	G	A	0.00754	-0.00336	0.525	0.523	0.01952	0.863316	420531	0.000867	3.47e-18	2669029	2.8336e-05	2669029	7.04568e-08	420531	TRUE	0.00229991	2.83547e-05	75.6817	92.9226	75.6318
rs16923594	C	T	C	T	-0.00615	-0.02153	0.312	0.3063	0.021	0.305141	420531	0.000934	4.72e-11	2669029	1.62441e-05	2669029	2.4995e-06	420531	TRUE	0.139847	1.62377e-05	43.3394	92.9226	43.3567
rs17159969	T	A	T	A	0.0175	-0.1047	0.0331	0.02885	0.0558	0.0606736	420531	0.00242	4.5e-13	2669029	1.95922e-05	2669029	8.37193e-06	420531	TRUE	0.355521	1.96027e-05	52.3211	92.9226	52.2932
rs17164088	G	A	G	A	0.00537	0.01209	0.414	0.4262	0.01965	0.538394	420531	0.000879	9.91e-10	2669029	1.39834e-05	2669029	9.00184e-07	420531	TRUE	0.0925623	1.39919e-05	37.3453	92.9226	37.3225
rs1724679	T	G	T	G	0.00998	0.008025	0.641	0.622	0.01996	0.687702	420531	0.000902	1.83e-28	2669029	4.58643e-05	2669029	3.84391e-07	420531	TRUE	0.00020867	4.58399e-05	122.354	92.9226	122.419
rs1733758	A	C	A	C	0.00877	0.007588	0.503	0.501	0.01943	0.696145	420531	0.000866	4.04e-24	2669029	3.84232e-05	2669029	3.62671e-07	420531	TRUE	0.000742985	3.84551e-05	102.642	92.9226	102.557
rs17372172	G	A	G	A	0.0212	0.1545	0.0161	0.01691	0.08046	0.0548277	420531	0.00344	7.42e-10	2664262	1.42552e-05	2664262	8.76793e-06	420531	TRUE	0.623503	1.4239e-05	37.9369	92.9226	37.98
rs17400325	C	T	C	T	-0.0198	0.08568	0.0395	0.04458	0.04871	0.0785236	420531	0.00222	4.29e-19	2669029	2.98029e-05	2669029	7.35739e-06	420531	TRUE	0.0978046	2.97478e-05	79.4	92.9226	79.5471
rs17429485	T	C	T	C	-0.0108	-0.03926	0.086	0.08671	0.03388	0.246547	420531	0.00154	2.41e-12	2669029	1.84266e-05	2669029	3.19313e-06	420531	TRUE	0.130972	1.83367e-05	48.9422	92.9226	49.182
rs174927	T	C	T	C	0.0068	-0.006492	0.709	0.7099	0.02146	0.762255	420531	0.000953	9.49e-13	2669029	1.90753e-05	2669029	2.17621e-07	420531	TRUE	0.018708	1.90804e-05	50.927	92.9226	50.9134
rs17638867	T	C	T	C	-0.00923	-0.01924	0.186	0.1732	0.02558	0.451856	420531	0.00111	1.02e-16	2669029	2.59056e-05	2669029	1.34528e-06	420531	TRUE	0.0178504	2.57971e-05	68.8549	92.9226	69.1445
rs17717246	C	T	C	T	-0.0081	0.02344	0.348	0.3685	0.02033	0.249	420531	0.000908	4.79e-19	2669029	2.98148e-05	2669029	3.16114e-06	420531	TRUE	0.0264525	2.97733e-05	79.4681	92.9226	79.579
rs17724992	G	A	G	A	-0.00928	-0.04842	0.262	0.258	0.02196	0.0274789	420531	0.000984	4.23e-21	2669029	3.33226e-05	2669029	1.15607e-05	420531	TRUE	0.152718	3.3303e-05	88.8896	92.9226	88.9418
rs1772570	C	G	C	G	-0.00679	-0.04135	0.321	0.323	0.02063	0.044978	420531	0.000927	2.37e-13	2669029	2.0101e-05	2669029	9.55328e-06	420531	TRUE	0.401263	2.00976e-05	53.6421	92.9226	53.6513
rs1775167	A	C	A	C	0.00909	0.01433	0.429	0.4351	0.0196	0.464729	420531	0.000875	2.76e-25	2669029	4.04335e-05	2669029	1.27111e-06	420531	TRUE	0.00161528	4.0481e-05	108.049	92.9226	107.922
rs17778581	T	C	T	C	-0.00949	0.001106	0.49	0.4973	0.01944	0.954597	420531	0.000866	6.02e-28	2669029	4.49908e-05	2669029	7.69701e-09	420531	TRUE	6.60636e-05	4.5012e-05	120.144	92.9226	120.087
rs1806441	T	C	T	C	-0.00694	-0.01721	0.54	0.5313	0.01951	0.377746	420531	0.000868	1.28e-15	2669029	2.39506e-05	2669029	1.85034e-06	420531	TRUE	0.0331812	2.39277e-05	63.8651	92.9226	63.9263
rs1807017	C	T	C	T	-0.0102	-0.001176	0.435	0.4372	0.01958	0.952138	420531	0.000873	2.01e-31	2669029	5.11442e-05	2669029	8.57814e-09	420531	TRUE	2.09314e-05	5.11409e-05	136.503	92.9226	136.512
rs1811739	A	G	A	G	0.0107	0.01419	0.248	0.2481	0.02269	0.531618	420531	0.001	1.02e-26	2669029	4.28939e-05	2669029	9.30035e-07	420531	TRUE	0.000761822	4.27039e-05	113.983	92.9226	114.49
rs1831851	A	C	A	C	0.00647	0.02844	0.559	0.5703	0.02003	0.155561	420531	0.000903	7.88e-13	2487805	2.06352e-05	2487805	4.79401e-06	420531	TRUE	0.158152	2.0639e-05	51.3469	92.9226	51.3373
rs1855608	T	C	T	C	0.00632	0.01281	0.394	0.399	0.01999	0.521555	420531	0.000887	1.01e-12	2662878	1.90646e-05	2662878	9.76509e-07	420531	TRUE	0.04177	1.90736e-05	50.7916	92.9226	50.7676
rs186063	C	T	C	T	0.00736	-0.01216	0.513	0.4936	0.01945	0.531741	420531	0.000896	2.14e-16	2494224	2.70516e-05	2494224	9.29462e-07	420531	TRUE	0.0110303	2.70665e-05	67.5117	92.9226	67.4745
rs1870234	A	G	A	G	-0.0076	-0.02616	0.254	0.241	0.02252	0.245245	420531	0.000995	2.15e-14	2669029	2.18584e-05	2669029	3.20879e-06	420531	TRUE	0.0821583	2.18892e-05	58.4241	92.9226	58.342
rs1939153	T	C	T	C	-0.00733	0.01676	0.495	0.5064	0.01951	0.390122	420531	0.000866	2.59e-17	2669029	2.68415e-05	2669029	1.75484e-06	420531	TRUE	0.0201105	2.68618e-05	71.6967	92.9226	71.6427
rs1940720	G	A	G	A	0.0241	0.01409	0.405	0.3906	0.01988	0.47874	420531	0.000882	5.37e-164	2669029	0.000279655	2669029	1.19452e-06	420531	TRUE	4.44073e-21	0.000279921	747.327	92.9226	746.615
rs1942893	G	A	G	A	0.00903	0.02544	0.335	0.3382	0.02066	0.218273	420531	0.000917	7.23e-23	2669029	3.63302e-05	2669029	3.60559e-06	420531	TRUE	0.0128282	3.63305e-05	96.9707	92.9226	96.9699
rs1960043	A	G	A	G	-0.00982	-0.04696	0.232	0.2258	0.02292	0.0404576	420531	0.00103	9.86e-22	2669029	3.4055e-05	2669029	9.98221e-06	420531	TRUE	0.106729	3.43639e-05	91.7213	92.9226	90.8968
rs1996880	A	G	A	G	-0.00986	-0.007765	0.844	0.8582	0.0279	0.780728	420531	0.00119	1.46e-16	2669029	2.57215e-05	2669029	1.84195e-07	420531	TRUE	0.00513894	2.56006e-05	68.3306	92.9226	68.6531
rs2016358	A	C	A	C	0.00838	0.006779	0.437	0.4463	0.01953	0.728618	420531	0.000873	7.72e-22	2669029	3.45217e-05	2669029	2.86504e-07	420531	TRUE	0.00128731	3.45548e-05	92.2308	92.9226	92.1424
rs2027238	T	C	T	C	0.00573	0.005886	0.342	0.3504	0.0204	0.772859	420531	0.000912	3.31e-10	2669029	1.47897e-05	2669029	1.97963e-07	420531	TRUE	0.0403842	1.47772e-05	39.4412	92.9226	39.4748
rs2035284	T	C	T	C	-0.00916	-0.01303	0.624	0.6167	0.01997	0.514162	420531	0.000903	3.7e-24	2611932	3.93946e-05	2611932	1.01236e-06	420531	TRUE	0.00151416	3.93725e-05	102.842	92.9226	102.9
rs2074396	A	C	A	C	0.00681	0.02689	0.706	0.7271	0.02169	0.21503	420531	0.00095	7.44e-13	2669029	1.92524e-05	2669029	3.65481e-06	420531	TRUE	0.135597	1.9252e-05	51.3851	92.9226	51.3863
rs210749	T	C	T	C	0.0083	0.007962	0.666	0.6672	0.02054	0.698393	420531	0.000918	1.48e-19	2669029	3.0627e-05	2669029	3.57312e-07	420531	TRUE	0.00292627	3.06483e-05	81.8037	92.9226	81.7468
rs2117838	G	T	G	T	-0.00648	-0.01296	0.347	0.3574	0.02027	0.522516	420531	0.000911	1.08e-12	2660533	1.90168e-05	2660533	9.72089e-07	420531	TRUE	0.041979	1.90293e-05	50.629	92.9226	50.5957
rs2175789	T	C	T	C	-0.00943	0.006061	0.847	0.8484	0.02712	0.823133	420531	0.0012	4.17e-15	2669029	2.31365e-05	2669029	1.18772e-07	420531	TRUE	0.00711361	2.30477e-05	61.5164	92.9226	61.7534
rs2183365	A	G	A	G	-0.0059	-0.01998	0.515	0.5054	0.01941	0.30318	420531	0.000871	1.28e-11	2637781	1.73949e-05	2637781	2.51967e-06	420531	TRUE	0.119744	1.73893e-05	45.87	92.9226	45.8847
rs2214107	G	A	G	A	-0.0151	-0.00776	0.68	0.695	0.02114	0.71351	420531	0.000928	1.42e-59	2669029	9.91886e-05	2669029	3.20418e-07	420531	TRUE	1.49741e-08	9.923e-05	264.874	92.9226	264.763
rs2222360	C	T	C	T	-0.00542	-0.005149	0.352	0.3518	0.02045	0.801217	420531	0.000906	2.2e-09	2669029	1.34086e-05	2669029	1.50752e-07	420531	TRUE	0.0484881	1.34013e-05	35.7689	92.9226	35.7884
rs2237142	A	C	A	C	0.0101	0.01015	0.135	0.1271	0.02929	0.728954	420531	0.00128	3.09e-15	2611932	2.3837e-05	2611932	2.8556e-07	420531	TRUE	0.0088763	2.38244e-05	62.2292	92.9226	62.262
rs2279829	T	C	T	C	-0.0116	-0.006521	0.216	0.2136	0.02366	0.782889	420531	0.00105	2.99e-28	2669029	4.57261e-05	2669029	1.80635e-07	420531	TRUE	0.000133642	4.55739e-05	121.643	92.9226	122.05
rs2289791	T	G	T	G	-0.0099	-0.009087	0.247	0.2437	0.0227	0.68897	420531	0.001	5.76e-23	2669028	3.67199e-05	2669028	3.8106e-07	420531	TRUE	0.00103673	3.6458e-05	97.3108	92.9226	98.01
rs2313500	T	C	T	C	0.0101	-0.03878	0.245	0.2411	0.02247	0.0843335	420531	0.00101	7.35e-24	2669029	3.74654e-05	2669029	7.08289e-06	420531	TRUE	0.0370493	3.77386e-05	100.729	92.9226	100
rs2319545	A	C	A	C	0.0083	-0.02631	0.149	0.1525	0.02682	0.326588	420531	0.00122	8.89e-12	2669029	1.73411e-05	2669029	2.28838e-06	420531	TRUE	0.110003	1.74704e-05	46.6297	92.9226	46.2846
rs2368831	T	C	T	C	0.00721	-0.005508	0.569	0.5672	0.01979	0.780728	420531	0.000878	2.25e-16	2643932	2.55047e-05	2643932	1.84205e-07	420531	TRUE	0.0053779	2.54971e-05	67.4142	92.9226	67.4344
rs2424351	G	T	G	T	0.00695	-0.01131	0.447	0.4378	0.0196	0.563897	420531	0.000881	2.95e-15	2607639	2.38649e-05	2607639	7.91802e-07	420531	TRUE	0.0162033	2.38799e-05	62.2716	92.9226	62.2326
rs2448775	A	G	A	G	-0.00918	-0.0512	0.712	0.7104	0.02164	0.0179887	420531	0.00101	9.25e-20	2397603	3.44549e-05	2397603	1.33114e-05	420531	TRUE	0.183942	3.45611e-05	82.8666	92.9226	82.6119
rs2526384	T	C	T	C	0.0135	0.01799	0.334	0.343	0.02058	0.38212	420531	0.000937	4.69e-47	2560940	8.10502e-05	2560940	1.81708e-06	420531	TRUE	4.20955e-06	8.10808e-05	207.66	92.9226	207.581
rs2551885	G	T	G	T	0.00672	-0.02188	0.438	0.4269	0.01963	0.264972	420531	0.000872	1.28e-14	2669029	2.22507e-05	2669029	2.95432e-06	420531	TRUE	0.0707361	2.2232e-05	59.3392	92.9226	59.3889
rs2584165	C	G	C	G	0.00563	0.019	0.686	0.6934	0.02098	0.36509	420531	0.000932	1.52e-09	2669028	1.36718e-05	2669028	1.95029e-06	420531	TRUE	0.165469	1.36553e-05	36.4468	92.9226	36.4909
rs25966	T	C	T	C	-0.00982	0.01866	0.47	0.4743	0.01949	0.338221	420531	0.000879	6e-29	2595894	4.8077e-05	2595894	2.17973e-06	420531	TRUE	0.00102664	4.80426e-05	124.719	92.9226	124.809
rs2602116	A	G	A	G	-0.0106	0.00529	0.168	0.1781	0.02542	0.835161	420531	0.00116	5.34e-20	2669029	3.12845e-05	2669029	1.02983e-07	420531	TRUE	0.00148367	3.14105e-05	83.838	92.9226	83.5018
rs2604988	C	A	C	A	-0.00687	0.04557	0.613	0.6347	0.02006	0.0230675	420531	0.000889	1.12e-14	2669029	2.23742e-05	2669029	1.22714e-05	420531	TRUE	0.459534	2.23931e-05	59.7692	92.9226	59.7186
rs264792	C	T	C	T	0.0099	0.004444	0.114	0.1123	0.03075	0.885116	420531	0.00136	3.51e-13	2669029	1.98532e-05	2669029	4.96663e-08	420531	TRUE	0.0107324	1.97988e-05	52.8446	92.9226	52.9898
rs2652448	C	T	C	T	0.0115	-0.0278	0.56	0.5537	0.01956	0.155167	420531	0.000872	1.06e-39	2669029	6.51601e-05	2669029	4.80346e-06	420531	TRUE	0.000393385	6.51728e-05	173.959	92.9226	173.925
rs2670012	T	C	T	C	-0.00556	-0.01123	0.543	0.543	0.01961	0.566761	420531	0.000869	1.56e-10	2669029	1.53374e-05	2669029	7.79845e-07	420531	TRUE	0.0675152	1.53425e-05	40.9501	92.9226	40.9364
rs2710634	C	T	C	T	-0.00961	0.002999	0.516	0.5237	0.01946	0.877546	420531	0.000866	1.3e-28	2669029	4.61358e-05	2669029	5.6477e-08	420531	TRUE	7.78915e-05	4.61288e-05	123.125	92.9226	123.143
rs2734388	G	C	G	C	0.00777	-0.01477	0.366	0.3478	0.02035	0.467843	420531	0.000899	5.5e-18	2669029	2.79871e-05	2669029	1.25267e-06	420531	TRUE	0.0119347	2.80183e-05	74.7838	92.9226	74.7004
rs2767318	A	G	A	G	-0.0104	0.01037	0.238	0.2335	0.023	0.652229	420531	0.00102	1.46e-24	2669029	3.8949e-05	2669029	4.83399e-07	420531	TRUE	0.000829975	3.92309e-05	104.713	92.9226	103.96
rs282742	G	A	G	A	-0.0062	-0.003836	0.695	0.7034	0.02129	0.856998	420531	0.00094	4.28e-11	2669029	1.62993e-05	2669029	7.71987e-08	420531	TRUE	0.023456	1.62966e-05	43.4969	92.9226	43.5038
rs28628339	G	A	G	A	-0.00685	0.01728	0.294	0.2947	0.02137	0.418794	420531	0.00095	5.71e-13	2669029	1.94793e-05	2669029	1.55483e-06	420531	TRUE	0.0563087	1.94788e-05	51.9906	92.9226	51.9917
rs2895349	A	G	A	G	0.00808	-0.006077	0.367	0.3657	0.0201	0.76243	420531	0.000898	2.28e-19	2669029	3.03322e-05	2669029	2.17365e-07	420531	TRUE	0.00237709	3.03335e-05	80.9634	92.9226	80.9599
rs2901785	A	G	A	G	-0.0107	-0.008643	0.449	0.4466	0.01952	0.657809	420531	0.00087	7.27e-35	2669029	5.66698e-05	2669029	4.66201e-07	420531	TRUE	3.69305e-05	5.66494e-05	151.207	92.9226	151.262
rs2909449	A	G	A	G	-0.0114	-0.003794	0.582	0.5612	0.01966	0.846935	420531	0.000878	2.23e-38	2669029	6.31597e-05	2669029	8.85588e-08	420531	TRUE	4.01024e-06	6.32323e-05	168.779	92.9226	168.586
rs292078	C	G	C	G	0.0118	0.02045	0.252	0.2675	0.02203	0.353346	420531	0.000997	3.25e-32	2669029	5.24805e-05	2669029	2.04909e-06	420531	TRUE	0.000458846	5.24924e-05	140.111	92.9226	140.079
rs2928163	A	G	A	G	-0.00589	-0.003349	0.642	0.6315	0.02012	0.867841	420531	0.000903	6.85e-11	2669029	1.59403e-05	2669029	6.58838e-08	420531	TRUE	0.024339	1.5947e-05	42.5636	92.9226	42.5456
rs3009872	C	T	C	T	-0.0116	-0.006383	0.433	0.4321	0.01963	0.745075	420531	0.000874	5.28e-40	2669029	6.59951e-05	2669029	2.51428e-07	420531	TRUE	4.3413e-06	6.60719e-05	176.359	92.9226	176.154
rs301807	G	A	G	A	0.0106	-0.02921	0.564	0.5784	0.01968	0.137784	420531	0.000873	3.37e-34	2669029	5.5234e-05	2669029	5.23859e-06	420531	TRUE	0.00193495	5.52595e-05	147.497	92.9226	147.429
rs3025316	C	T	C	T	0.0115	0.02227	0.107	0.1175	0.03043	0.464195	420531	0.0014	2.51e-16	2669029	2.52799e-05	2669029	1.27362e-06	420531	TRUE	0.0187579	2.52732e-05	67.4567	92.9226	67.4745
rs3103307	T	A	T	A	-0.00623	-0.03153	0.415	0.4131	0.01975	0.110382	420531	0.000891	2.66e-12	2595894	1.88333e-05	2595894	6.06059e-06	420531	TRUE	0.258591	1.88456e-05	48.9221	92.9226	48.8901
rs3213876	C	T	C	T	0.00908	0.04968	0.333	0.3587	0.02039	0.0148252	420531	0.000918	4.47e-23	2669029	3.66537e-05	2669029	1.41165e-05	420531	TRUE	0.166194	3.66245e-05	97.7554	92.9226	97.8332
rs329124	G	A	G	A	-0.00994	-0.004469	0.428	0.4187	0.01969	0.820427	420531	0.000875	6.39e-30	2669029	4.83485e-05	2669029	1.22499e-07	420531	TRUE	6.8884e-05	4.83774e-05	129.127	92.9226	129.05
rs332643	C	T	C	T	0.00623	-0.002661	0.544	0.5567	0.01967	0.89238	420531	0.000869	7.78e-13	2669029	1.92564e-05	2669029	4.35196e-08	420531	TRUE	0.011762	1.92562e-05	51.3962	92.9226	51.3969
rs33959890	C	A	C	A	-0.00707	-0.01386	0.474	0.4815	0.01949	0.47687	420531	0.000867	3.58e-16	2669029	2.49136e-05	2669029	1.20256e-06	420531	TRUE	0.0188989	2.49249e-05	66.5268	92.9226	66.4968
rs34058918	T	C	T	C	-0.00798	0.0201	0.341	0.3556	0.02088	0.335738	420531	0.000913	2.19e-18	2669029	2.86219e-05	2669029	2.20361e-06	420531	TRUE	0.0198117	2.86204e-05	76.3908	92.9226	76.3949
rs34399632	G	A	G	A	0.0126	-0.02842	0.22	0.2538	0.02223	0.201048	420531	0.00105	3.12e-33	2669029	5.39493e-05	2669029	3.88662e-06	420531	TRUE	0.00119986	5.44864e-05	145.434	92.9226	144
rs34418947	G	A	G	A	-0.0118	0.01208	0.587	0.6004	0.01979	0.541502	420531	0.000879	3.75e-41	2669029	6.75156e-05	2669029	8.86025e-07	420531	TRUE	1.15824e-05	6.75122e-05	180.204	92.9226	180.213
rs34488670	C	T	C	T	0.0176	0.004483	0.212	0.2119	0.02386	0.850942	420531	0.00106	8.07e-62	2669028	0.00010328	2669028	8.39461e-08	420531	TRUE	2.66557e-09	0.000103495	276.258	92.9226	275.685
rs34553878	G	A	G	A	0.0148	-0.03037	0.112	0.107	0.03104	0.327793	420531	0.00137	3.66e-27	2669029	4.3723e-05	2669029	2.2764e-06	420531	TRUE	0.00209692	4.35697e-05	116.294	92.9226	116.703
rs34713698	G	A	G	A	0.00744	0.03527	0.236	0.2355	0.02366	0.136113	420531	0.00102	3.8e-13	2643931	2.01227e-05	2643931	5.28425e-06	420531	TRUE	0.187705	1.9961e-05	52.7764	92.9226	53.2042
rs34847753	T	C	T	C	0.00825	-0.002826	0.234	0.2337	0.02294	0.901945	420531	0.00102	6.87e-16	2669029	2.451e-05	2669029	3.60879e-08	420531	TRUE	0.00411098	2.43996e-05	65.1248	92.9226	65.4196
rs34863300	G	T	G	T	-0.00751	0.005744	0.307	0.312	0.02102	0.784693	420531	0.000938	1.15e-15	2669029	2.40166e-05	2669029	1.77569e-07	420531	TRUE	0.00693729	2.39984e-05	64.0538	92.9226	64.1024
rs34895689	A	G	A	G	-0.00579	0.02654	0.451	0.4595	0.01959	0.17559	420531	0.00087	2.72e-11	2669029	1.65943e-05	2669029	4.36451e-06	420531	TRUE	0.23165	1.66011e-05	44.3094	92.9226	44.2913
rs35112940	A	G	A	G	-0.00727	0.02641	0.209	0.224	0.02343	0.259597	420531	0.00106	8.43e-12	2669029	1.76237e-05	2669029	3.02131e-06	420531	TRUE	0.138165	1.74752e-05	46.6425	92.9226	47.0389
rs35306015	G	A	G	A	-0.0155	-0.03887	0.0754	0.07428	0.03658	0.288005	420531	0.00164	3.12e-21	2669029	3.34663e-05	2669029	2.685e-06	420531	TRUE	0.0124466	3.3498e-05	89.41	92.9226	89.3256
rs35776201	A	G	A	G	0.00984	0.06092	0.225	0.2324	0.02335	0.00907821	420531	0.00104	2.38e-21	2669029	3.35395e-05	2669029	1.61861e-05	420531	TRUE	0.286543	3.37679e-05	90.1306	92.9226	89.5207
rs35912788	A	G	A	G	0.0071	0.02505	0.195	0.2003	0.02446	0.305844	420531	0.00109	7.82e-11	2669029	1.58966e-05	2669029	2.49405e-06	420531	TRUE	0.146704	1.58262e-05	42.2413	92.9226	42.4291
rs36061954	T	C	T	C	0.00548	0.003616	0.395	0.4005	0.01979	0.854988	420531	0.000885	6.18e-10	2669029	1.43653e-05	2669029	7.93906e-08	420531	TRUE	0.0344604	1.4353e-05	38.3092	92.9226	38.342
rs360892	A	T	A	T	-0.00827	0.04478	0.608	0.6161	0.01994	0.0247172	420531	0.000887	1.09e-20	2669029	3.25684e-05	2669029	1.19927e-05	420531	TRUE	0.176228	3.2601e-05	87.0157	92.9226	86.9288
rs3743464	C	G	C	G	-0.0079	-0.0009063	0.256	0.261	0.02248	0.967854	420531	0.000992	1.62e-15	2669028	2.37612e-05	2669028	3.86505e-09	420531	TRUE	0.00372442	2.37737e-05	63.4542	92.9226	63.4207
rs3801289	C	A	C	A	-0.0111	0.01499	0.35	0.3407	0.02057	0.466015	420531	0.000907	3.06e-34	2669029	5.61118e-05	2669029	1.26281e-06	420531	TRUE	0.000124186	5.60605e-05	149.636	92.9226	149.772
rs3811038	C	T	C	T	0.0122	-0.00433	0.278	0.2752	0.02181	0.842675	420531	0.000966	1.35e-36	2669029	5.97567e-05	2669029	9.37278e-08	420531	TRUE	7.6465e-06	5.97491e-05	159.482	92.9226	159.502
rs3818985	T	G	T	G	-0.00939	0.01084	0.525	0.5171	0.01947	0.577697	420531	0.000867	2.29e-27	2669029	4.39462e-05	2669029	7.37107e-07	420531	TRUE	0.000504752	4.39758e-05	117.378	92.9226	117.299
rs3858590	A	G	A	G	-0.00586	0.01518	0.427	0.4463	0.01956	0.437824	420531	0.000875	2.19e-11	2669029	1.68042e-05	2669029	1.43222e-06	420531	TRUE	0.0802087	1.68038e-05	44.8506	92.9226	44.8517
rs3935638	T	A	T	A	-0.00762	-0.03248	0.216	0.2043	0.02444	0.183738	420531	0.0011	5.01e-12	2421089	1.98201e-05	2421089	4.19983e-06	420531	TRUE	0.150385	1.96657e-05	47.6133	92.9226	47.9871
rs3997	C	T	C	T	0.00574	0.05029	0.613	0.6308	0.02	0.0119124	420531	0.000889	1.05e-10	2669029	1.56193e-05	2669029	1.50349e-05	420531	TRUE	0.964119	1.56324e-05	41.7239	92.9226	41.6889
rs4233132	T	C	T	C	0.00758	0.0001218	0.565	0.5809	0.01965	0.995055	420531	0.000873	3.95e-18	2669029	2.82452e-05	2669029	9.13637e-11	420531	TRUE	0.00138589	2.82427e-05	75.3826	92.9226	75.3893
rs426171	A	C	A	C	0.00588	-0.02159	0.655	0.6477	0.02042	0.290402	420531	0.000911	1.04e-10	2669029	1.56084e-05	2669029	2.65826e-06	420531	TRUE	0.161947	1.56259e-05	41.7066	92.9226	41.6599
rs437021	T	C	T	C	-0.00572	-0.001052	0.455	0.4576	0.01945	0.956864	420531	0.000873	5.89e-11	2643932	1.6237e-05	2643932	6.95659e-09	420531	TRUE	0.0174571	1.62267e-05	42.9029	92.9226	42.9303
rs4389796	A	T	A	T	-0.00868	-0.01357	0.892	0.896	0.03202	0.671738	420531	0.0014	5.02e-10	2669029	1.4402e-05	2669029	4.27091e-07	420531	TRUE	0.0582929	1.45164e-05	38.7451	92.9226	38.44
rs4459932	G	A	G	A	0.00638	0.01431	0.357	0.3616	0.02023	0.479402	420531	0.000903	1.57e-12	2669029	1.87027e-05	2669029	1.18985e-06	420531	TRUE	0.0512744	1.86875e-05	49.8783	92.9226	49.919
rs4484630	G	A	G	A	-0.00831	-0.01145	0.624	0.6237	0.02045	0.575572	420531	0.000912	8.35e-20	2560940	3.2419e-05	2560940	7.45466e-07	420531	TRUE	0.00369447	3.24044e-05	82.9884	92.9226	83.0257
rs45444697	G	C	G	C	0.00877	0.01019	0.209	0.2224	0.02338	0.662827	420531	0.00106	1.82e-16	2669029	2.56462e-05	2669029	4.51714e-07	420531	TRUE	0.00811365	2.54303e-05	67.876	92.9226	68.4522
rs456026	G	A	G	A	-0.0101	-0.009711	0.33	0.3367	0.02059	0.637236	420531	0.000921	3.88e-28	2669029	4.50558e-05	2669029	5.28955e-07	420531	TRUE	0.000309199	4.51088e-05	120.402	92.9226	120.261
rs4571506	T	C	T	C	-0.0153	-0.04594	0.472	0.4461	0.0195	0.0184927	420531	0.000867	8.36e-70	2669029	0.000116665	2669029	1.31981e-05	420531	TRUE	1.55471e-05	0.000116678	311.453	92.9226	311.419
rs461646	A	G	A	G	-0.0201	0.01596	0.81	0.8202	0.02513	0.525412	420531	0.0011	2.13e-74	2669029	0.000125083	2669029	9.59145e-07	420531	TRUE	7.69919e-10	0.000124354	331.946	92.9226	333.893
rs4668555	T	C	T	C	-0.00583	0.03006	0.723	0.7436	0.02236	0.178978	420531	0.000968	1.75e-09	2662878	1.36216e-05	2662878	4.2977e-06	420531	TRUE	0.329622	1.3614e-05	36.2528	92.9226	36.2732
rs4671381	C	T	C	T	0.0115	0.01431	0.565	0.5665	0.01959	0.464943	420531	0.000873	9.64e-40	2669029	6.50109e-05	2669029	1.26886e-06	420531	TRUE	2.90269e-05	6.50075e-05	173.518	92.9226	173.527
rs4673339	G	A	G	A	-0.00798	-0.02743	0.43	0.4266	0.01964	0.162667	420531	0.000874	6.98e-20	2669029	3.12332e-05	2669029	4.63843e-06	420531	TRUE	0.0384144	3.12161e-05	83.3193	92.9226	83.3648
rs4676964	T	C	T	C	0.0122	0.02584	0.503	0.5179	0.01958	0.186896	420531	0.000866	3.37e-45	2669029	7.4353e-05	2669029	4.14154e-06	420531	TRUE	7.16359e-05	7.44173e-05	198.637	92.9226	198.465
rs4700102	T	A	T	A	0.00644	0.004631	0.288	0.2903	0.02141	0.828724	420531	0.000956	1.62e-11	2669029	1.70018e-05	2669029	1.11255e-07	420531	TRUE	0.0223572	1.70088e-05	45.3978	92.9226	45.3791
rs4727799	T	C	T	C	0.0067	0.03935	0.636	0.6575	0.02035	0.0530884	420531	0.000899	9.05e-14	2669029	2.08098e-05	2669029	8.89121e-06	420531	TRUE	0.340938	2.07844e-05	55.4754	92.9226	55.5431
rs4730345	A	G	A	G	0.00676	-0.0129	0.577	0.5647	0.0196	0.51027	420531	0.000876	1.26e-14	2669029	2.23112e-05	2669029	1.03008e-06	420531	TRUE	0.0253985	2.23069e-05	59.5391	92.9226	59.5505
rs4732267	C	G	C	G	-0.00533	0.001012	0.345	0.3368	0.02063	0.96086	420531	0.000911	4.94e-09	2669029	1.28251e-05	2669029	5.72225e-09	420531	TRUE	0.0346066	1.28394e-05	34.2692	92.9226	34.2308
rs4757956	A	G	A	G	-0.00593	-0.002343	0.692	0.6781	0.02082	0.910395	420531	0.000937	2.41e-10	2669029	1.50062e-05	2669029	3.01153e-08	420531	TRUE	0.025729	1.49898e-05	40.0088	92.9226	40.0526
rs4771102	T	C	T	C	-0.00519	0.003544	0.588	0.5896	0.01974	0.857551	420531	0.000879	3.52e-09	2669029	1.30617e-05	2669029	7.66474e-08	420531	TRUE	0.044275	1.30509e-05	34.8336	92.9226	34.8624
rs4785187	A	G	A	G	0.0123	-0.03545	0.224	0.2164	0.02336	0.129241	420531	0.00104	2.03e-32	2669029	5.24044e-05	2669029	5.47632e-06	420531	TRUE	0.00314875	5.25957e-05	140.387	92.9226	139.876
rs4785687	G	A	G	A	0.00809	-0.02654	0.641	0.6093	0.01994	0.183147	420531	0.000902	2.91e-19	2669029	3.01382e-05	2669029	4.21263e-06	420531	TRUE	0.0382797	3.01217e-05	80.3981	92.9226	80.4422
rs4793875	T	C	T	C	0.00993	-0.01355	0.147	0.1572	0.02657	0.610099	420531	0.00122	4.21e-16	2669029	2.48208e-05	2669029	6.18442e-07	420531	TRUE	0.0114428	2.47283e-05	66.0022	92.9226	66.2489
rs4800092	T	C	T	C	0.00796	-0.0006077	0.607	0.5966	0.0198	0.975506	420531	0.000896	6.13e-19	2611932	3.02159e-05	2611932	2.24002e-09	420531	TRUE	0.0010388	3.02299e-05	78.9609	92.9226	78.9242
rs4808821	T	C	T	C	-0.00693	0.0001427	0.792	0.7946	0.0241	0.995277	420531	0.00107	8.33e-11	2669029	1.57159e-05	2669029	8.33716e-11	420531	TRUE	0.0171281	1.58229e-05	42.2323	92.9226	41.9468
rs4818005	A	G	A	G	-0.0103	0.01729	0.582	0.5753	0.01961	0.378007	420531	0.000887	5.96e-31	2611932	5.1623e-05	2611932	1.84858e-06	420531	TRUE	0.000454956	5.16183e-05	134.83	92.9226	134.843
rs4888444	G	A	G	A	-0.024	-0.02133	0.0442	0.0453	0.04618	0.644169	420531	0.00211	4.44e-30	2669029	4.84712e-05	2669029	5.07315e-07	420531	TRUE	0.000165171	4.86678e-05	129.902	92.9226	129.377
rs4894519	G	A	G	A	-0.00721	0.03111	0.532	0.53	0.01979	0.115931	420531	0.0009	1.14e-15	2478746	2.58906e-05	2478746	5.87638e-06	420531	TRUE	0.110159	2.58856e-05	64.1654	92.9226	64.1779
rs4903626	T	C	T	C	0.00545	0.00574	0.545	0.5415	0.01944	0.767892	420531	0.000869	3.46e-10	2669029	1.47365e-05	2669029	2.07317e-07	420531	TRUE	0.0414142	1.4731e-05	39.3179	92.9226	39.3327
rs4948487	A	C	A	C	-0.0134	0.002898	0.485	0.4814	0.01946	0.881576	420531	0.000866	3.28e-54	2669029	8.96978e-05	2669029	5.2737e-08	420531	TRUE	2.54464e-08	8.96992e-05	239.431	92.9226	239.427
rs4952694	A	G	A	G	-0.00577	-0.01042	0.487	0.4682	0.01951	0.593062	420531	0.000866	2.74e-11	2669029	1.66324e-05	2669029	6.78304e-07	420531	TRUE	0.0497939	1.66352e-05	44.4005	92.9226	44.3931
rs508168	A	G	A	G	-0.0097	-0.02647	0.381	0.3868	0.01986	0.1826	420531	0.000891	1.4e-27	2669029	4.44034e-05	2669029	4.22427e-06	420531	TRUE	0.00547574	4.43802e-05	118.457	92.9226	118.519
rs519185	A	C	A	C	0.00995	0.002897	0.539	0.545	0.01952	0.882023	420531	0.000872	4.05e-30	2643932	4.92427e-05	2643932	5.23771e-08	420531	TRUE	4.33119e-05	4.92001e-05	130.088	92.9226	130.201
rs523934	A	G	A	G	-0.00784	0.02034	0.399	0.4013	0.01983	0.30486	420531	0.000884	6.97e-19	2669029	2.94688e-05	2669029	2.50184e-06	420531	TRUE	0.0204153	2.94788e-05	78.682	92.9226	78.6552
rs540356	A	C	A	C	0.00933	0.001153	0.401	0.4157	0.01987	0.953718	420531	0.000883	4.23e-26	2669029	4.18284e-05	2669029	8.00695e-09	420531	TRUE	0.000120899	4.18181e-05	111.618	92.9226	111.646
rs541531837	A	C	A	C	-0.0183	0.04068	0.107	0.1129	0.03221	0.206681	420531	0.00143	1.11e-37	2560940	6.39445e-05	2560940	3.793e-06	420531	TRUE	0.00027734	6.39981e-05	163.906	92.9226	163.768
rs55745410	G	A	G	A	-0.0102	0.001806	0.357	0.3535	0.02043	0.929566	420531	0.000903	1.47e-29	2669029	4.78026e-05	2669029	1.85824e-08	420531	TRUE	4.40442e-05	4.7765e-05	127.492	92.9226	127.592
rs55760458	C	G	C	G	0.00959	0.02768	0.331	0.3511	0.02039	0.174582	420531	0.00092	1.89e-25	2669029	4.0709e-05	2669029	4.38228e-06	420531	TRUE	0.00976738	4.07306e-05	108.716	92.9226	108.658
rs55903810	T	C	T	C	-0.00882	-0.008393	0.275	0.2859	0.02147	0.695825	420531	0.00097	9.78e-20	2669029	3.09761e-05	2669029	3.63391e-07	420531	TRUE	0.00277805	3.10197e-05	82.795	92.9226	82.6787
rs56000694	A	G	A	G	-0.0159	-0.06801	0.055	0.05207	0.04301	0.113789	420531	0.00195	3.86e-16	2535843	2.62175e-05	2535843	5.94577e-06	420531	TRUE	0.107233	2.62796e-05	66.6426	92.9226	66.4852
rs56034381	A	G	A	G	-0.0161	0.02021	0.104	0.104	0.03211	0.529176	420531	0.00142	8.53e-30	2669029	4.81616e-05	2669029	9.4201e-07	420531	TRUE	0.000320722	4.83084e-05	128.943	92.9226	128.551
rs56314722	A	G	A	G	-0.00907	-0.01762	0.185	0.1862	0.0249	0.479071	420531	0.00112	4.19e-16	2669029	2.45706e-05	2669029	1.19074e-06	420531	TRUE	0.0198067	2.4807e-05	66.2121	92.9226	65.5811
rs56852527	T	C	T	C	-0.0105	0.002987	0.205	0.2135	0.02367	0.899601	420531	0.00107	1.27e-22	2669029	3.6078e-05	2669029	3.78685e-08	420531	TRUE	0.000459921	3.5936e-05	95.9176	92.9226	96.2966
rs58400863	A	G	A	G	-0.0131	-0.00428	0.348	0.3378	0.0206	0.835449	420531	0.000909	7.23e-47	2669029	7.78087e-05	2669029	1.0265e-07	420531	TRUE	2.99595e-07	7.78752e-05	207.867	92.9226	207.69
rs58672202	C	G	C	G	0.00733	0.001457	0.169	0.1661	0.0261	0.955476	420531	0.00116	2.33e-10	2669029	1.496e-05	2669029	7.41041e-09	420531	TRUE	0.0226436	1.50913e-05	40.2796	92.9226	39.9293
rs6022179	C	T	C	T	-0.0145	-0.01706	0.0638	0.06045	0.04043	0.672977	420531	0.00177	2.38e-16	2664736	2.5184e-05	2664736	4.23403e-07	420531	TRUE	0.00848133	2.51163e-05	66.9299	92.9226	67.1103
rs6030775	C	T	C	T	-0.00878	-0.01564	0.447	0.4441	0.01956	0.424131	420531	0.000871	7.17e-24	2664736	3.81314e-05	2664736	1.52033e-06	420531	TRUE	0.00289702	3.81111e-05	101.56	92.9226	101.614
rs60609026	C	A	C	A	-0.012	0.02993	0.202	0.211	0.02412	0.214684	420531	0.00108	1.09e-28	2669029	4.62532e-05	2669029	3.66152e-06	420531	TRUE	0.00322013	4.64244e-05	123.914	92.9226	123.457
rs6084229	C	T	C	T	0.00685	0.01014	0.504	0.5061	0.01939	0.601035	420531	0.000866	2.54e-15	2664736	2.34791e-05	2664736	6.50315e-07	420531	TRUE	0.0149222	2.34597e-05	62.5155	92.9226	62.567
rs608819	A	C	A	C	0.00651	0.01674	0.728	0.7337	0.0219	0.444631	420531	0.000973	2.13e-11	2669029	1.67717e-05	2669029	1.3894e-06	420531	TRUE	0.0787568	1.67839e-05	44.7974	92.9226	44.7648
rs60924694	G	T	G	T	0.00726	-0.001704	0.198	0.1947	0.02446	0.944452	420531	0.00109	2.32e-11	2669028	1.66211e-05	2669028	1.15407e-08	420531	TRUE	0.0167317	1.67395e-05	44.6789	92.9226	44.3629
rs6092934	C	T	C	T	0.0058	0.02387	0.622	0.6251	0.02018	0.236974	420531	0.000893	8.61e-11	2664736	1.58304e-05	2664736	3.32709e-06	420531	TRUE	0.194085	1.58186e-05	42.153	92.9226	42.1845
rs60966951	C	G	C	G	-0.00881	-0.02342	0.415	0.4118	0.01975	0.235722	420531	0.000922	1.23e-21	2421089	3.77106e-05	2421089	3.34381e-06	420531	TRUE	0.0098435	3.76865e-05	91.2457	92.9226	91.304
rs6136505	G	A	G	A	-0.00628	0.02271	0.294	0.2887	0.02154	0.29181	420531	0.000951	3.99e-11	2664736	1.63643e-05	2664736	2.6433e-06	420531	TRUE	0.144801	1.6372e-05	43.6277	92.9226	43.6072
rs6141753	G	A	G	A	0.0115	-0.01832	0.245	0.2347	0.02286	0.422863	420531	0.00101	5.15e-30	2664736	4.86495e-05	2664736	1.52722e-06	420531	TRUE	0.000542494	4.89259e-05	130.381	92.9226	129.644
rs61576299	G	C	G	C	-0.00805	0.02618	0.185	0.1909	0.02502	0.295393	420531	0.00112	5.33e-13	2669029	1.93551e-05	2669029	2.60356e-06	420531	TRUE	0.0931202	1.95412e-05	52.157	92.9226	51.6602
rs616523	T	C	T	C	0.00759	0.006503	0.502	0.5019	0.01937	0.737055	420531	0.00087	2.49e-18	2643932	2.87861e-05	2643932	2.68023e-07	420531	TRUE	0.00350105	2.88036e-05	76.1569	92.9226	76.1106
rs61746970	A	G	A	G	0.023	0.06223	0.0378	0.04154	0.05095	0.221871	420531	0.00227	3.89e-24	2669029	3.84622e-05	2669029	3.54743e-06	420531	TRUE	0.00924518	3.84807e-05	102.71	92.9226	102.661
rs61759161	T	C	T	C	-0.0078	0.006677	0.238	0.2301	0.02428	0.78343	420531	0.00102	1.7e-14	2669029	2.19092e-05	2669029	1.79833e-07	420531	TRUE	0.0102981	2.20674e-05	58.8998	92.9226	58.4775
rs61818095	G	A	G	A	0.00993	0.02323	0.272	0.2705	0.02209	0.292954	420531	0.00101	1.08e-22	2460243	3.92881e-05	2460243	2.62972e-06	420531	TRUE	0.00536028	3.90507e-05	96.0779	92.9226	96.662
rs61959481	A	G	A	G	-0.012	-0.05465	0.207	0.2038	0.02524	0.0303389	420531	0.00107	3.5e-29	2669029	4.71218e-05	2669029	1.11481e-05	420531	TRUE	0.0335792	4.72755e-05	126.186	92.9226	125.775
rs62007780	T	G	T	G	-0.00931	-0.0247	0.415	0.4174	0.0196	0.207491	420531	0.000878	3.04e-26	2669028	4.21249e-05	2669028	3.77645e-06	420531	TRUE	0.00613039	4.20856e-05	112.332	92.9226	112.437
rs62017761	G	T	G	T	-0.00642	0.02613	0.473	0.4779	0.01946	0.179391	420531	0.000867	1.34e-13	2669029	2.05433e-05	2669029	4.28741e-06	420531	TRUE	0.137844	2.05481e-05	54.8446	92.9226	54.8317
rs62179730	C	T	C	T	-0.00752	0.01436	0.309	0.3159	0.02101	0.494083	420531	0.000941	1.3e-15	2643932	2.41544e-05	2643932	1.11086e-06	420531	TRUE	0.0200442	2.41492e-05	63.8503	92.9226	63.864
rs62193861	T	C	T	C	0.0136	0.009155	0.101	0.1027	0.03251	0.778216	420531	0.00144	4.21e-21	2669029	3.34184e-05	2669029	1.88576e-07	420531	TRUE	0.00127022	3.35884e-05	89.6513	92.9226	89.1975
rs62221587	A	G	A	G	0.00777	0.01508	0.279	0.2792	0.02173	0.487753	420531	0.000965	8.24e-16	2669029	2.42898e-05	2669029	1.14521e-06	420531	TRUE	0.0200417	2.42891e-05	64.8299	92.9226	64.8317
rs62334509	A	G	A	G	-0.00922	-0.004329	0.111	0.1144	0.03052	0.887217	420531	0.00138	2.3e-11	2669029	1.67241e-05	2669029	4.78421e-08	420531	TRUE	0.0196445	1.67771e-05	44.7793	92.9226	44.6379
rs62403110	A	G	A	G	0.00861	-0.03139	0.303	0.2952	0.02114	0.137594	420531	0.000946	9.26e-20	2643932	3.133e-05	2643932	5.24293e-06	420531	TRUE	0.0463342	3.13121e-05	82.7895	92.9226	82.8369
rs62468710	C	G	C	G	-0.0163	0.04857	0.0407	0.04467	0.04825	0.314196	420531	0.00224	2.71e-13	2560940	2.06762e-05	2560940	2.4096e-06	420531	TRUE	0.0718704	2.07469e-05	53.1327	92.9226	52.9516
rs62470547	G	A	G	A	-0.0139	-0.03876	0.106	0.1039	0.0314	0.21707	420531	0.00141	7.24e-23	2669029	3.64102e-05	2669029	3.62335e-06	420531	TRUE	0.0127858	3.66187e-05	97.7399	92.9226	97.1832
rs62549142	T	C	T	C	-0.008	-0.0242	0.228	0.233	0.02281	0.288669	420531	0.00103	8.88e-15	2669029	2.26018e-05	2669029	2.6766e-06	420531	TRUE	0.0601888	2.253e-05	60.1347	92.9226	60.3261
rs62552211	C	A	C	A	-0.0107	0.01516	0.171	0.177	0.02558	0.55335	420531	0.00115	1.54e-20	2669029	3.24343e-05	2669029	8.3522e-07	420531	TRUE	0.00395365	3.246e-05	86.6394	92.9226	86.5709
rs62562210	A	G	A	G	-0.0127	0.006835	0.115	0.11	0.03126	0.826913	420531	0.00135	9.11e-21	2669029	3.31568e-05	2669029	1.13685e-07	420531	TRUE	0.00108512	3.28306e-05	87.6286	92.9226	88.4993
rs6265	T	C	T	C	-0.0196	0.02433	0.187	0.1929	0.02477	0.326062	420531	0.00111	8.87e-70	2669029	0.000116805	2669029	2.29422e-06	420531	TRUE	2.12564e-08	0.000116808	311.801	92.9226	311.793
rs6460944	T	C	T	C	0.0153	0.006223	0.42	0.4248	0.01961	0.750931	420531	0.000877	1.89e-68	2669029	0.00011402	2669029	2.39468e-07	420531	TRUE	8.18482e-10	0.000114049	304.434	92.9226	304.357
rs6483466	C	G	C	G	0.00629	0.03652	0.277	0.2595	0.02236	0.1024	420531	0.000967	7.76e-11	2669029	1.58522e-05	2669029	6.34336e-06	420531	TRUE	0.37792	1.58471e-05	42.297	92.9226	42.3105
rs6492538	C	A	C	A	-0.00955	0.02684	0.773	0.7807	0.02345	0.252464	420531	0.00103	2.22e-20	2669029	3.22081e-05	2669029	3.11517e-06	420531	TRUE	0.0184298	3.20068e-05	85.4297	92.9226	85.9671
rs6497840	A	G	A	G	0.0142	0.02138	0.708	0.7195	0.02152	0.320406	420531	0.000962	5.27e-49	2611932	8.3412e-05	2611932	2.34711e-06	420531	TRUE	4.76835e-06	8.33725e-05	217.781	92.9226	217.885
rs6508396	C	T	C	T	0.00584	-0.00802	0.364	0.3555	0.0205	0.695665	420531	0.0009	8.66e-11	2669029	1.57754e-05	2669029	3.63953e-07	420531	TRUE	0.042321	1.57912e-05	42.1477	92.9226	42.1057
rs6509401	C	T	C	T	-0.00577	-0.01382	0.468	0.4685	0.01943	0.47687	420531	0.000867	2.96e-11	2669029	1.65941e-05	2669029	1.20302e-06	420531	TRUE	0.0727799	1.65783e-05	44.2486	92.9226	44.2908
rs6598539	C	T	C	T	0.00804	-0.02277	0.51	0.5059	0.01944	0.241435	420531	0.00087	2.5e-20	2643931	3.23005e-05	2643931	3.26239e-06	420531	TRUE	0.0195216	3.23079e-05	85.4225	92.9226	85.4031
rs6673919	C	T	C	T	-0.0147	0.00679	0.593	0.6207	0.01997	0.733838	420531	0.000881	1.87e-62	2669029	0.0001043	2669029	2.74908e-07	420531	TRUE	5.2276e-09	0.000104307	278.427	92.9226	278.409
rs6687568	A	T	A	T	-0.00787	-0.006742	0.211	0.2269	0.02315	0.770903	420531	0.00106	1.18e-13	2669029	2.06527e-05	2669029	2.01688e-07	420531	TRUE	0.0135692	2.06224e-05	55.0428	92.9226	55.1236
rs6705147	T	C	T	C	0.00661	-0.01316	0.321	0.3241	0.02068	0.524324	420531	0.000927	1.03e-12	2669029	1.90494e-05	2669029	9.62974e-07	420531	TRUE	0.0414281	1.90462e-05	50.8357	92.9226	50.8444
rs6727872	C	T	C	T	-0.00761	-0.01119	0.267	0.2555	0.02221	0.614328	420531	0.000978	7.14e-15	2669029	2.26845e-05	2669029	6.03624e-07	420531	TRUE	0.0162855	2.26681e-05	60.5031	92.9226	60.5469
rs6731872	G	T	G	T	0.0174	-0.002784	0.825	0.8275	0.02567	0.913629	420531	0.00114	1.53e-52	2669029	8.72766e-05	2669029	2.79699e-08	420531	TRUE	3.19822e-08	8.7422e-05	233.352	92.9226	232.964
rs67326273	G	A	G	A	0.00738	-0.01557	0.187	0.1906	0.02465	0.527716	420531	0.00111	3.05e-11	2669029	1.65618e-05	2669029	9.4874e-07	420531	TRUE	0.0620656	1.65606e-05	44.2013	92.9226	44.2045
rs67422659	G	A	G	A	0.0108	0.04181	0.157	0.1635	0.02677	0.118386	420531	0.00119	1.14e-19	2669029	3.08594e-05	2669029	5.8005e-06	420531	TRUE	0.0578733	3.08748e-05	82.4083	92.9226	82.3671
rs67446571	G	A	G	A	0.00931	0.03775	0.38	0.3936	0.01998	0.0588844	420531	0.000892	1.65e-25	2669029	4.0813e-05	2669029	8.48874e-06	420531	TRUE	0.036213	4.08418e-05	109.012	92.9226	108.936
rs6775106	C	T	C	T	-0.00706	0.03748	0.333	0.338	0.02067	0.0698232	420531	0.000938	5.2e-14	2560940	2.21205e-05	2560940	7.81842e-06	420531	TRUE	0.251711	2.21416e-05	56.7046	92.9226	56.6505
rs68140214	A	G	A	G	0.0102	-0.03707	0.174	0.1694	0.02565	0.148354	420531	0.00114	3.77e-19	2660533	3.00891e-05	2660533	4.96675e-06	420531	TRUE	0.0496986	2.99061e-05	79.5685	92.9226	80.0554
rs6844991	A	C	A	C	-0.0103	-0.04697	0.209	0.1952	0.02445	0.0547016	420531	0.00109	2.41e-21	2560940	3.48664e-05	2560940	8.77574e-06	420531	TRUE	0.0769867	3.50774e-05	89.8342	92.9226	89.2938
rs6853197	T	C	T	C	0.00509	0.01091	0.485	0.4856	0.01943	0.574381	420531	0.00087	4.8e-09	2643932	1.29462e-05	2643932	7.49735e-07	420531	TRUE	0.099817	1.29424e-05	34.2192	92.9226	34.2292
rs6856	C	T	C	T	-0.00759	-0.0335	0.22	0.2294	0.0229	0.14345	420531	0.00104	3.72e-13	2669029	1.99552e-05	2669029	5.08886e-06	420531	TRUE	0.18259	1.97711e-05	52.7706	92.9226	53.2619
rs6856114	C	A	C	A	-0.0058	0.01305	0.564	0.5845	0.01971	0.507925	420531	0.000873	2.94e-11	2669029	1.65374e-05	2669029	1.04244e-06	420531	TRUE	0.0664	1.65444e-05	44.1582	92.9226	44.1395
rs6874130	C	G	C	G	-0.00745	-0.01172	0.232	0.2088	0.02382	0.62273	420531	0.00103	3.79e-13	2669029	1.96009e-05	2669029	5.75673e-07	420531	TRUE	0.0270229	1.97784e-05	52.7902	92.9226	52.3164
rs6934238	A	G	A	G	0.00869	-0.03785	0.295	0.2763	0.02152	0.0785236	420531	0.00095	5.46e-20	2669029	3.13491e-05	2669029	7.35611e-06	420531	TRUE	0.0818564	3.14109e-05	83.8392	92.9226	83.6743
rs694786	C	T	C	T	0.00842	0.0278	0.549	0.5461	0.01947	0.153285	420531	0.000874	5.68e-22	2643932	3.51023e-05	2643932	4.84797e-06	420531	TRUE	0.0249278	3.51078e-05	92.8257	92.9226	92.8114
rs6969810	C	T	C	T	-0.00548	-0.004615	0.59	0.595	0.01984	0.816037	420531	0.00088	4.88e-10	2669029	1.4529e-05	2669029	1.28666e-07	420531	TRUE	0.037411	1.45287e-05	38.7781	92.9226	38.7789
rs701362	C	T	C	T	-0.00845	0.01364	0.497	0.4847	0.01946	0.483281	420531	0.000866	1.6e-22	2669029	3.56705e-05	2669029	1.16828e-06	420531	TRUE	0.00319441	3.57e-05	95.2876	92.9226	95.2089
rs7032636	G	A	G	A	0.0115	0.003837	0.566	0.5645	0.01962	0.844909	420531	0.000873	7.86e-40	2669029	6.50109e-05	2669029	9.09473e-08	420531	TRUE	2.89486e-06	6.49728e-05	173.426	92.9226	173.527
rs7042680	C	T	C	T	-0.00978	-0.007477	0.163	0.1514	0.02698	0.781628	420531	0.00117	7.33e-17	2669029	2.61783e-05	2669029	1.82631e-07	420531	TRUE	0.0047086	2.60988e-05	69.6603	92.9226	69.8725
rs7068714	A	C	A	C	0.00921	0.01938	0.184	0.1817	0.0253	0.443813	420531	0.00112	1.6e-16	2669029	2.53349e-05	2669029	1.39531e-06	420531	TRUE	0.0202412	2.54717e-05	67.9863	92.9226	67.6213
rs7072776	G	A	G	A	-0.013	-0.01923	0.709	0.7201	0.02178	0.377311	420531	0.000953	4.41e-42	2669029	6.97136e-05	2669029	1.85373e-06	420531	TRUE	2.53125e-05	6.97358e-05	186.14	92.9226	186.081
rs7088152	G	C	G	C	-0.00836	0.0136	0.8	0.7977	0.02406	0.572005	420531	0.00108	1.11e-14	2669029	2.24493e-05	2669029	7.59784e-07	420531	TRUE	0.0197829	2.23647e-05	59.6932	92.9226	59.9191
rs709947	C	G	C	G	0.00867	0.01638	0.645	0.6546	0.02065	0.42776	420531	0.000905	9.31e-22	2669029	3.43853e-05	2669029	1.4962e-06	420531	TRUE	0.00515551	3.44236e-05	91.8807	92.9226	91.7785
rs7131178	T	A	T	A	-0.00948	-0.004422	0.816	0.8134	0.02494	0.859231	420531	0.00112	1.99e-17	2669029	2.68421e-05	2669029	7.47564e-08	420531	TRUE	0.00309685	2.6987e-05	72.031	92.9226	71.6441
rs71367545	A	G	A	G	0.0108	-0.002587	0.2	0.2115	0.02376	0.913293	420531	0.00108	2.29e-23	2669029	3.74654e-05	2669029	2.81906e-08	420531	TRUE	0.000333065	3.73248e-05	99.6246	92.9226	100
rs7148057	C	T	C	T	0.00833	0.01265	0.425	0.4298	0.01982	0.523118	420531	0.000876	1.89e-21	2669029	3.38777e-05	2669029	9.68673e-07	420531	TRUE	0.00355677	3.39138e-05	90.52	92.9226	90.4236
rs71627577	G	A	G	A	-0.0156	-0.0147	0.109	0.1102	0.03139	0.639588	420531	0.00139	1.99e-29	2669029	4.71896e-05	2669029	5.21502e-07	420531	TRUE	0.000211171	4.72698e-05	126.17	92.9226	125.956
rs7173420	G	A	G	A	0.00851	0.03215	0.343	0.3383	0.02065	0.119509	420531	0.000911	1.02e-20	2669028	3.2693e-05	2669028	5.76399e-06	420531	TRUE	0.0455786	3.26399e-05	87.1195	92.9226	87.2614
rs7181586	T	C	T	C	-0.00741	0.05772	0.152	0.1551	0.02734	0.0347536	420531	0.0012	7.47e-10	2669028	1.42861e-05	2669028	1.05988e-05	420531	TRUE	0.752068	1.41549e-05	37.7802	92.9226	38.1306
rs7189389	G	A	G	A	0.00892	0.008666	0.288	0.297	0.02137	0.685015	420531	0.000956	1.04e-20	2669029	3.26172e-05	2669029	3.9105e-07	420531	TRUE	0.00217358	3.26311e-05	87.0962	92.9226	87.0591
rs7201780	T	C	T	C	-0.0078	-0.01387	0.459	0.4372	0.01955	0.477859	420531	0.000873	3.78e-19	2643932	3.01924e-05	2643932	1.19691e-06	420531	TRUE	0.00803038	3.02155e-05	79.89	92.9226	79.829
rs72630922	A	G	A	G	-0.00652	0.009042	0.416	0.4307	0.01968	0.645952	420531	0.000878	1.1e-13	2669029	2.06607e-05	2669029	5.01976e-07	420531	TRUE	0.0207419	2.06553e-05	55.1307	92.9226	55.145
rs72678864	A	G	A	G	-0.0125	-0.01824	0.159	0.171	0.02562	0.476541	420531	0.00118	5.64e-26	2669029	4.20421e-05	2669029	1.2053e-06	420531	TRUE	0.0011685	4.17872e-05	111.536	92.9226	112.216
rs72725147	T	C	T	C	-0.00742	0.02427	0.437	0.4526	0.01959	0.215229	420531	0.000873	1.8e-17	2669029	2.70654e-05	2669029	3.64983e-06	420531	TRUE	0.0472311	2.70912e-05	72.309	92.9226	72.2403
rs72938351	G	A	G	A	-0.0152	-0.02979	0.106	0.1071	0.03113	0.338532	420531	0.00141	2.17e-27	2669029	4.35389e-05	2669029	2.17764e-06	420531	TRUE	0.00201716	4.37885e-05	116.878	92.9226	116.211
rs7301138	C	T	C	T	-0.00811	-0.01005	0.492	0.4875	0.01938	0.603949	420531	0.000866	7.38e-21	2669029	3.28578e-05	2669029	6.39482e-07	420531	TRUE	0.00294882	3.28776e-05	87.7542	92.9226	87.7013
rs7302200	A	G	A	G	-0.00913	0.00276	0.328	0.3425	0.02048	0.892833	420531	0.000922	3.92e-23	2669029	3.67376e-05	2669029	4.31879e-08	420531	TRUE	0.000418629	3.67464e-05	98.0807	92.9226	98.0573
rs7310199	A	G	A	G	0.00704	-0.004865	0.834	0.8362	0.02631	0.853277	420531	0.00116	1.44e-09	2669029	1.37997e-05	2669029	8.1307e-08	420531	TRUE	0.0387171	1.3723e-05	36.6276	92.9226	36.8323
rs73208983	T	G	T	G	-0.00887	-0.004843	0.334	0.3521	0.02039	0.812251	420531	0.000917	4.1e-22	2669029	3.50542e-05	2669029	1.34152e-07	420531	TRUE	0.000814366	3.50024e-05	93.4256	92.9226	93.564
rs7322280	G	A	G	A	-0.00715	0.006674	0.761	0.7801	0.02337	0.775175	420531	0.00102	1.85e-12	2669029	1.84099e-05	2669029	1.93936e-07	420531	TRUE	0.020302	1.85962e-05	49.6347	92.9226	49.1374
rs7424715	A	G	A	G	0.0103	0.01149	0.759	0.7522	0.02242	0.608275	420531	0.00101	2.97e-24	2669029	3.89638e-05	2669029	6.24558e-07	420531	TRUE	0.00101605	3.88118e-05	103.594	92.9226	104
rs7452620	C	G	C	G	0.00607	0.02087	0.622	0.635	0.0201	0.299226	420531	0.000893	1.02e-11	2669029	1.73107e-05	2669029	2.56363e-06	420531	TRUE	0.122904	1.73257e-05	46.2434	92.9226	46.2035
rs74609643	A	G	A	G	0.02	-0.1328	0.0216	0.01862	0.06782	0.0502343	420531	0.00298	2.06e-11	2668981	1.68762e-05	2668981	9.1176e-06	420531	TRUE	0.511759	1.69068e-05	45.1245	92.9226	45.043
rs748807	T	C	T	C	0.00599	-0.01433	0.54	0.5341	0.01951	0.462594	420531	0.000868	5.41e-12	2669029	1.78424e-05	2669029	1.28287e-06	420531	TRUE	0.0624197	1.78252e-05	47.5769	92.9226	47.6227
rs75107734	A	T	A	T	-0.00689	-0.01442	0.335	0.3298	0.02051	0.481837	420531	0.000917	5.91e-14	2669029	2.11513e-05	2669029	1.17545e-06	420531	TRUE	0.034128	2.11512e-05	56.4543	92.9226	56.4547
rs751514	C	T	C	T	0.00759	0.01849	0.822	0.8297	0.02573	0.47228	420531	0.00113	2e-11	2669029	1.69031e-05	2669029	1.228e-06	420531	TRUE	0.0702744	1.6858e-05	44.9951	92.9226	45.1156
rs75177132	T	C	T	C	-0.0187	-0.01083	0.0479	0.04819	0.04516	0.81055	420531	0.00203	2.96e-20	2662614	3.18691e-05	2662614	1.36758e-07	420531	TRUE	0.00147673	3.18956e-05	84.9284	92.9226	84.8577
rs7523793	C	T	C	T	0.00853	-0.01199	0.36	0.3556	0.02025	0.55386	420531	0.000902	3.1e-21	2669029	3.35056e-05	2669029	8.33666e-07	420531	TRUE	0.0032972	3.35282e-05	89.4907	92.9226	89.4304
rs752911	T	C	T	C	0.0058	0.04049	0.257	0.2668	0.0223	0.0693426	420531	0.000991	4.91e-09	2669029	1.28336e-05	2669029	7.83947e-06	420531	TRUE	0.637179	1.28472e-05	34.2899	92.9226	34.2538
rs7570001	T	C	T	C	0.00728	0.002019	0.332	0.3428	0.02047	0.921446	420531	0.000919	2.39e-15	2669029	2.35109e-05	2669029	2.31335e-08	420531	TRUE	0.00464191	2.35075e-05	62.7438	92.9226	62.7526
rs7581427	C	T	C	T	0.00847	-0.007527	0.324	0.3141	0.02088	0.718456	420531	0.000925	5.13e-20	2669029	3.14135e-05	2669029	3.0902e-07	420531	TRUE	0.002341	3.1426e-05	83.8794	92.9226	83.8462
rs7595381	T	C	T	C	-0.00799	0.01412	0.238	0.2277	0.0232	0.54275	420531	0.00102	4.03e-15	2669029	2.29895e-05	2669029	8.8084e-07	420531	TRUE	0.0201098	2.31556e-05	61.8043	92.9226	61.3611
rs7612822	C	T	C	T	-0.00594	-0.01758	0.736	0.7341	0.02217	0.427957	420531	0.000982	1.43e-09	2669029	1.37085e-05	2669029	1.49524e-06	420531	TRUE	0.135015	1.37115e-05	36.5968	92.9226	36.5889
rs7628131	T	C	T	C	0.0106	0.01023	0.189	0.196	0.02462	0.677642	420531	0.0011	1.05e-21	2669029	3.47903e-05	2669029	4.10562e-07	420531	TRUE	0.00152983	3.44449e-05	91.9374	92.9226	92.8595
rs763053	C	T	C	T	-0.0138	-0.05699	0.231	0.2153	0.02333	0.0145881	420531	0.00103	2.96e-41	2662878	6.74068e-05	2662878	1.41895e-05	420531	TRUE	0.0074109	6.76591e-05	180.18	92.9226	179.508
rs7646954	A	G	A	G	0.0118	0.001075	0.273	0.2784	0.02181	0.960705	420531	0.00101	1.17e-31	2487805	5.48632e-05	2487805	5.7771e-09	420531	TRUE	1.09777e-05	5.52702e-05	137.509	92.9226	136.496
rs7648780	T	C	T	C	0.00583	-0.00583	0.461	0.448	0.01951	0.765068	420531	0.000868	1.9e-11	2669029	1.6902e-05	2669029	2.12337e-07	420531	TRUE	0.0277902	1.68911e-05	45.0834	92.9226	45.1126
rs7668995	A	T	A	T	-0.0168	0.003505	0.288	0.2909	0.02138	0.869781	420531	0.000956	1.89e-69	2669029	0.000115691	2669029	6.39094e-08	420531	TRUE	2.43778e-10	0.00011575	308.976	92.9226	308.818
rs7675389	C	T	C	T	-0.00532	-0.0005148	0.645	0.6588	0.02054	0.980009	420531	0.000905	4.18e-09	2669029	1.2947e-05	2669029	1.49376e-09	420531	TRUE	0.0319157	1.29611e-05	34.5939	92.9226	34.5562
rs7683916	C	A	C	A	0.00514	0.002256	0.58	0.5875	0.01979	0.909264	420531	0.000877	4.53e-09	2669029	1.28697e-05	2669029	3.09023e-08	420531	TRUE	0.0397511	1.28716e-05	34.3552	92.9226	34.35
rs77215829	C	A	C	A	-0.015	0.006656	0.129	0.1327	0.02873	0.816808	420531	0.00131	2.92e-30	2595894	5.05047e-05	2595894	1.27632e-07	420531	TRUE	4.89901e-05	5.05615e-05	131.259	92.9226	131.111
rs7762560	G	A	G	A	-0.00916	0.02339	0.306	0.3168	0.02094	0.263937	420531	0.00094	1.78e-22	2669029	3.55768e-05	2669029	2.96695e-06	420531	TRUE	0.0105601	3.56371e-05	95.1197	92.9226	94.9588
rs7779781	C	T	C	T	-0.00645	0.004223	0.394	0.3995	0.01982	0.831266	420531	0.000895	5.81e-13	2611932	1.9884e-05	2611932	1.07954e-07	420531	TRUE	0.01292	1.98664e-05	51.8906	92.9226	51.9366
rs7787321	A	G	A	G	-0.00968	-0.01517	0.471	0.4785	0.01951	0.436817	420531	0.000867	5.99e-29	2669029	4.67024e-05	2669029	1.43767e-06	420531	TRUE	0.000682777	4.66936e-05	124.632	92.9226	124.656
rs7790227	T	C	T	C	0.00757	-0.02236	0.746	0.7419	0.02227	0.3155	420531	0.000994	2.55e-14	2669029	2.17298e-05	2669029	2.39721e-06	420531	TRUE	0.0605903	2.17167e-05	57.9638	92.9226	57.9988
rs7818819	A	G	A	G	0.00756	-0.02132	0.672	0.6652	0.02091	0.307964	420531	0.000926	3.43e-16	2643932	2.52093e-05	2643932	2.47212e-06	420531	TRUE	0.037777	2.51951e-05	66.6159	92.9226	66.6533
rs7829715	C	T	C	T	-0.00836	-0.02166	0.521	0.4986	0.01945	0.265522	420531	0.000866	4.7e-22	2669029	3.49147e-05	2669029	2.94904e-06	420531	TRUE	0.0115219	3.48832e-05	93.1073	92.9226	93.1916
rs7829948	A	G	A	G	0.00812	0.01691	0.275	0.2732	0.02187	0.43944	420531	0.000969	5.39e-17	2669029	2.63087e-05	2669029	1.42165e-06	420531	TRUE	0.0176482	2.62913e-05	70.1741	92.9226	70.2206
rs7839347	T	G	T	G	-0.00635	-0.02466	0.459	0.459	0.01994	0.216172	420531	0.000869	2.68e-13	2669029	2.00054e-05	2669029	3.63696e-06	420531	TRUE	0.122002	2.00257e-05	53.4502	92.9226	53.3959
rs7853970	C	T	C	T	0.00881	0.0006306	0.537	0.5346	0.01967	0.974429	420531	0.000868	3.39e-24	2669029	3.8596e-05	2669029	2.44401e-09	420531	TRUE	0.00020338	3.85955e-05	103.017	92.9226	103.018
rs7862979	C	A	C	A	0.00623	-0.01367	0.659	0.6458	0.02032	0.501072	420531	0.000913	8.59e-12	2669029	1.74451e-05	2669029	1.0762e-06	420531	TRUE	0.0584644	1.7444e-05	46.5593	92.9226	46.5623
rs7895483	T	C	T	C	0.00699	-0.01288	0.275	0.2845	0.0215	0.549161	420531	0.000969	5.52e-13	2669029	1.9496e-05	2669029	8.53411e-07	420531	TRUE	0.0353315	1.9483e-05	52.0016	92.9226	52.0363
rs7930009	A	G	A	G	0.0082	0.008368	0.443	0.4487	0.01952	0.66819	420531	0.000871	5.11e-21	2669029	3.32066e-05	2669029	4.37006e-07	420531	TRUE	0.00210603	3.31831e-05	88.5695	92.9226	88.6322
rs7930907	G	A	G	A	-0.0125	0.04624	0.831	0.8391	0.02598	0.0751623	420531	0.00115	2.72e-27	2669029	4.42642e-05	2669029	7.53283e-06	420531	TRUE	0.0184798	4.38872e-05	117.141	92.9226	118.147
rs79476395	G	A	G	A	0.0155	0.01165	0.0729	0.07633	0.03708	0.753356	420531	0.00166	9.78e-21	2669029	3.26648e-05	2669029	2.34734e-07	420531	TRUE	0.00161695	3.24749e-05	86.6791	92.9226	87.1861
rs7969559	G	A	G	A	-0.00867	0.02426	0.71	0.727	0.02167	0.262845	420531	0.000954	1.01e-19	2669029	3.09439e-05	2669029	2.98034e-06	420531	TRUE	0.0207591	3.09546e-05	82.6211	92.9226	82.5927
rs8021636	T	C	T	C	0.0116	0.02444	0.102	0.1045	0.03199	0.444836	420531	0.00143	5.78e-16	2669029	2.46536e-05	2669029	1.38796e-06	420531	TRUE	0.0224509	2.46503e-05	65.794	92.9226	65.8027
rs803567	A	G	A	G	0.00688	0.02566	0.499	0.4873	0.01953	0.188843	420531	0.000866	1.91e-15	2669029	2.36471e-05	2669029	4.10498e-06	420531	TRUE	0.0872973	2.36671e-05	63.1696	92.9226	63.1162
rs8087283	T	A	T	A	0.00579	-0.002077	0.323	0.3218	0.02079	0.920407	420531	0.000938	6.82e-10	2595894	1.46777e-05	2595894	2.37338e-08	420531	TRUE	0.0269609	1.46615e-05	38.0602	92.9226	38.1023
rs817675	C	T	C	T	-0.0124	-0.04752	0.717	0.7165	0.02175	0.0289734	420531	0.000961	3.12e-38	2669029	6.23759e-05	2669029	1.1351e-05	420531	TRUE	0.00633911	6.23992e-05	166.556	92.9226	166.493
rs8185010	G	A	G	A	-0.00634	0.005855	0.676	0.6741	0.02072	0.777499	420531	0.000925	7e-12	2669029	1.76009e-05	2669029	1.8988e-07	420531	TRUE	0.0234484	1.76076e-05	46.996	92.9226	46.9781
rs823174	G	C	G	C	-0.00534	0.006697	0.393	0.3902	0.02	0.737734	420531	0.000886	1.74e-09	2669029	1.36099e-05	2669029	2.66627e-07	420531	TRUE	0.0558289	1.36048e-05	36.3122	92.9226	36.3258
rs828867	A	G	A	G	0.00899	-0.02472	0.545	0.5359	0.0198	0.211934	420531	0.000869	4.45e-25	2669029	4.00968e-05	2669029	3.70654e-06	420531	TRUE	0.00790085	4.00827e-05	106.986	92.9226	107.024
rs847726	G	A	G	A	0.00639	-0.01549	0.547	0.5443	0.01952	0.427268	420531	0.000869	2.04e-13	2669029	2.02582e-05	2669029	1.49743e-06	420531	TRUE	0.0482333	2.02357e-05	54.0106	92.9226	54.0707
rs877674	A	G	A	G	0.0128	0.02613	0.126	0.1251	0.02979	0.380277	420531	0.0013	1.2e-22	2669029	3.63216e-05	2669029	1.82954e-06	420531	TRUE	0.00484286	3.60854e-05	96.3165	92.9226	96.9467
rs8873	A	G	A	G	0.00706	0.01461	0.216	0.224	0.02352	0.534441	420531	0.00105	1.95e-11	2669029	1.69383e-05	2669029	9.17549e-07	420531	TRUE	0.0570031	1.68814e-05	45.0578	92.9226	45.2096
rs908639	C	T	C	T	0.0134	0.01627	0.801	0.8037	0.02431	0.503269	420531	0.00109	1e-34	2660533	5.6802e-05	2660533	1.06515e-06	420531	TRUE	8.86184e-05	5.72434e-05	152.306	92.9226	151.132
rs917042	G	T	G	T	-0.0083	-0.004029	0.523	0.5187	0.01943	0.835776	420531	0.000871	1.5e-21	2643932	3.43443e-05	2643932	1.02248e-07	420531	TRUE	0.0008456	3.43721e-05	90.8806	92.9226	90.8071
rs925421	G	A	G	A	-0.00893	-0.004723	0.738	0.7405	0.0222	0.831553	420531	0.000984	1.22e-19	2669029	3.08565e-05	2669029	1.0763e-07	420531	TRUE	0.00163047	3.08383e-05	82.3108	92.9226	82.3593
rs9365753	T	C	T	C	0.00829	-0.0307	0.226	0.2224	0.02311	0.184035	420531	0.00104	1.14e-15	2669029	2.38056e-05	2669029	4.19642e-06	420531	TRUE	0.0879876	2.4043e-05	64.1729	92.9226	63.5393
rs9369981	T	C	T	C	-0.0168	0.06037	0.105	0.1075	0.03202	0.0594292	420531	0.00141	9.96e-33	2669029	5.31869e-05	2669029	8.45279e-06	420531	TRUE	0.00820773	5.3047e-05	141.591	92.9226	141.965
rs9370336	T	C	T	C	-0.0062	0.01054	0.421	0.4295	0.01977	0.593882	420531	0.000877	1.56e-12	2669029	1.87251e-05	2669029	6.75883e-07	420531	TRUE	0.0346286	1.87402e-05	50.019	92.9226	49.9786
rs9373363	G	A	G	A	-0.0076	-0.0345	0.246	0.2471	0.02251	0.125285	420531	0.001	3.87e-14	2669029	2.16404e-05	2669029	5.58584e-06	420531	TRUE	0.167782	2.14271e-05	57.1908	92.9226	57.76
rs9375282	G	T	G	T	0.0127	0.01211	0.288	0.2828	0.02164	0.575838	420531	0.000956	2.82e-40	2669029	6.61165e-05	2669029	7.44693e-07	420531	TRUE	1.18173e-05	6.6147e-05	176.56	92.9226	176.478
rs9423279	G	C	G	C	-0.0111	-0.006848	0.649	0.6554	0.02081	0.741993	420531	0.000912	2.78e-34	2638709	5.61359e-05	2638709	2.57506e-07	420531	TRUE	2.58944e-05	5.61342e-05	148.13	92.9226	148.135
rs951740	A	G	A	G	0.017	0.0002266	0.625	0.6229	0.02005	0.990985	420531	0.000894	1.65e-80	2669029	0.00013546	2669029	3.03735e-10	420531	TRUE	2.47209e-12	0.000135469	361.619	92.9226	361.595
rs9517908	A	G	A	G	-0.0126	-0.02636	0.781	0.7873	0.02391	0.270271	420531	0.00105	1.27e-33	2669029	5.39493e-05	2669029	2.89024e-06	420531	TRUE	0.000667763	5.43083e-05	144.958	92.9226	144
rs9540731	T	C	T	C	-0.0106	-0.009953	0.506	0.5193	0.01941	0.607995	420531	0.00087	2.1e-34	2643932	5.61434e-05	2643932	6.2526e-07	420531	TRUE	5.41164e-05	5.61719e-05	148.523	92.9226	148.448
rs9565423	A	G	A	G	0.00692	-0.01772	0.414	0.4104	0.01974	0.369148	420531	0.000879	3.49e-15	2669029	2.32205e-05	2669029	1.91618e-06	420531	TRUE	0.0384416	2.32349e-05	62.0159	92.9226	61.9776
rs9576317	G	T	G	T	0.0145	-0.03478	0.875	0.8661	0.02891	0.228929	420531	0.00138	7.19e-26	2393527	4.61232e-05	2393527	3.44164e-06	420531	TRUE	0.00315448	4.59922e-05	110.089	92.9226	110.402
rs957906	G	T	G	T	0.00831	-0.01124	0.206	0.2121	0.02381	0.636942	420531	0.00108	1.89e-14	2595894	2.28065e-05	2595894	5.29929e-07	420531	TRUE	0.0148912	2.25902e-05	58.643	92.9226	59.2045
rs9651873	C	A	C	A	-0.00655	0.01655	0.44	0.4435	0.01979	0.402995	420531	0.000876	7.91e-14	2643932	2.11454e-05	2643932	1.66306e-06	420531	TRUE	0.0462541	2.11424e-05	55.9001	92.9226	55.9081
rs9787575	T	C	T	C	0.0135	0.006668	0.155	0.161	0.0265	0.801346	420531	0.0012	1.41e-29	2669029	4.74167e-05	2669029	1.50558e-07	420531	TRUE	8.98026e-05	4.77404e-05	127.426	92.9226	126.562
rs9839000	G	A	G	A	0.00793	-0.02236	0.324	0.3305	0.02071	0.280221	420531	0.000925	9.95e-18	2669029	2.75358e-05	2669029	2.77196e-06	420531	TRUE	0.0308232	2.75466e-05	73.5247	92.9226	73.4959
rs9872650	T	C	T	C	0.00682	0.00192	0.7	0.7117	0.02143	0.928624	420531	0.000944	5.07e-13	2669029	1.95552e-05	2669029	1.90881e-08	420531	TRUE	0.0098197	1.95352e-05	52.141	92.9226	52.1945
rs9898228	C	T	C	T	0.0109	0.004534	0.0883	0.08462	0.03519	0.89747	420531	0.00153	9.65e-13	2669029	1.90156e-05	2669029	3.94756e-08	420531	TRUE	0.0121212	1.91291e-05	51.0572	92.9226	50.754
rs9902312	C	T	C	T	0.00727	-0.03416	0.323	0.3101	0.02087	0.101578	420531	0.000926	3.96e-15	2669029	2.30932e-05	2669029	6.37077e-06	420531	TRUE	0.169083	2.31148e-05	61.6954	92.9226	61.6378
rs9909210	T	C	T	C	0.0063	0.0262	0.567	0.5766	0.01986	0.187241	420531	0.000874	5.4e-13	2669029	1.94669e-05	2669029	4.13853e-06	420531	TRUE	0.151803	1.94887e-05	52.0168	92.9226	51.9587
rs9917941	G	C	G	C	-0.00756	0.00724	0.68	0.6896	0.02101	0.730466	420531	0.000938	7.78e-16	2611932	2.48694e-05	2611932	2.82377e-07	420531	TRUE	0.00732838	2.48732e-05	64.9688	92.9226	64.9588
rs991841	C	T	C	T	0.00899	-0.001033	0.337	0.3368	0.02051	0.959843	420531	0.00092	1.5e-22	2643932	3.61142e-05	2643932	6.03217e-09	420531	TRUE	0.000352832	3.61154e-05	95.4901	92.9226	95.4869
rs9961429	T	C	T	C	-0.00795	-0.01443	0.813	0.8141	0.02516	0.56637	420531	0.00111	7.98e-13	2669029	1.92188e-05	2669029	7.82195e-07	420531	TRUE	0.0349194	1.92175e-05	51.293	92.9226	51.2966

## Sheet: Table S3
Table S3. Associations of single nucleotide polymorphisms for tobacco smoking and alcohol consumption in FinnGen
Smoking initiation (Saunders et al. 2022)
SNP	effect_allele.exposure	other_allele.exposure	effect_allele.outcome	other_allele.outcome	beta.exposure	beta.outcome	eaf.exposure	eaf.outcome	pval.outcome	se.outcome	samplesize.outcome	se.exposure	pval.exposure	samplesize.exposure	rsq.exposure	effective_n.exposure	rsq.outcome	effective_n.outcome	steiger_dir	steiger_pval	R2	F	FMean	F_pow_beta_se
rs1004787	A	G	A	G	0.0161	-0.00920662	0.555	0.625076	0.543031	0.0151366	376406	0.000871	5.03e-76	2669029	0.000127999	2669029	9.82854e-07	376406	TRUE	3.0496e-09	0.000128037	341.777	94.7713	341.677
rs10057121	T	C	T	C	0.00872	-0.0130293	0.241	0.231844	0.469582	0.0180172	376406	0.00102	9.92e-18	2643932	2.76421e-05	2643932	1.38935e-06	376406	TRUE	0.0192135	2.78177e-05	73.5502	94.7713	73.0857
rs10069589	C	T	C	T	0.00759	0.0420883	0.172	0.202884	0.020906	0.0182226	376406	0.00115	4.8e-11	2641467	1.64906e-05	2641467	1.41723e-05	376406	TRUE	0.864979	1.64086e-05	43.3435	94.7713	43.56
rs10094543	G	A	G	A	0.0115	-0.00982121	0.531	0.491703	0.502077	0.0146317	376406	0.000871	1.74e-39	2643932	6.59297e-05	2643932	1.19698e-06	376406	TRUE	5.50846e-05	6.58708e-05	174.169	94.7713	174.325
rs10133887	T	C	T	C	-0.00806	-0.00726043	0.261	0.239585	0.674665	0.0172968	376406	0.000985	2.77e-16	2669029	2.50861e-05	2669029	4.681e-07	376406	TRUE	0.0129999	2.50602e-05	66.8881	94.7713	66.9573
rs10234205	G	T	G	T	-0.0119	0.0359746	0.326	0.339478	0.019954	0.0154583	376406	0.000923	3.42e-38	2669029	6.22745e-05	2669029	1.43883e-05	376406	TRUE	0.0185767	6.22302e-05	166.105	94.7713	166.223
rs10256962	C	A	C	A	-0.00759	-0.0159423	0.68	0.706109	0.322345	0.0161091	376406	0.000928	2.83e-16	2669029	2.50625e-05	2669029	2.60198e-06	376406	TRUE	0.0513069	2.5071e-05	66.917	94.7713	66.8941
rs10264306	G	A	G	A	-0.00728	-0.0221627	0.215	0.203274	0.223643	0.0182124	376406	0.00105	4.7e-12	2669029	1.80104e-05	2669029	3.93419e-06	376406	TRUE	0.194194	1.78896e-05	47.7487	94.7713	48.0711
rs10267847	C	G	C	G	-0.00929	-0.0439982	0.0938	0.08542	0.0956886	0.0264075	376406	0.00148	3.95e-10	2669029	1.47621e-05	2669029	7.37493e-06	376406	TRUE	0.517634	1.4672e-05	39.1604	94.7713	39.4011
rs10283892	A	C	A	C	-0.00663	0.00348166	0.56	0.654669	0.82071	0.0153627	376406	0.000872	2.9e-14	2669029	2.16587e-05	2669029	1.36453e-07	376406	TRUE	0.0138616	2.1662e-05	57.8176	94.7713	57.8088
rs103323	T	C	T	C	0.00809	-0.0122636	0.718	0.712994	0.450381	0.0162478	376406	0.000962	3.89e-17	2669029	2.64961e-05	2669029	1.51353e-06	376406	TRUE	0.0244572	2.65033e-05	70.74	94.7713	70.7208
rs10414054	C	T	C	T	0.00728	-0.00892124	0.654	0.679391	0.571404	0.0157623	376406	0.000934	6.45e-15	2535843	2.39572e-05	2535843	8.51053e-07	376406	TRUE	0.022964	2.39854e-05	60.8246	94.7713	60.7532
rs10475853	T	G	T	G	-0.014	0.0202688	0.69	0.697413	0.204068	0.0159591	376406	0.000936	2.9e-50	2669029	8.38137e-05	2669029	4.28532e-06	376406	TRUE	4.71412e-05	8.38488e-05	223.813	94.7713	223.72
rs10515677	C	T	C	T	0.014	0.00162684	0.0458	0.0647014	0.956309	0.0296946	376406	0.00207	1.2e-11	2668183	1.71432e-05	2668183	7.97408e-09	376406	TRUE	0.0199785	1.71313e-05	45.7103	94.7713	45.742
rs1059490	C	T	C	T	-0.0116	-0.013193	0.365	0.286826	0.414785	0.0161777	376406	0.000899	3.83e-38	2669029	6.23759e-05	2669029	1.76685e-06	376406	TRUE	0.00016143	6.23753e-05	166.492	94.7713	166.493
rs10762653	G	A	G	A	0.00846	0.0188963	0.158	0.171145	0.334751	0.01959	376406	0.00119	1.05e-12	2669029	1.89359e-05	2669029	2.47189e-06	376406	TRUE	0.110417	1.90432e-05	50.8278	94.7713	50.5413
rs10786721	A	C	A	C	0.0151	0.00810644	0.408	0.382724	0.590555	0.0150668	376406	0.00089	1.53e-64	2611932	0.000110196	2611932	7.69066e-07	376406	TRUE	3.4229e-08	0.000110145	287.723	94.7713	287.855
rs10813745	A	G	A	G	-0.00998	0.0434555	0.157	0.108273	0.0642126	0.0234805	376406	0.00119	4.7e-17	2669029	2.63513e-05	2669029	9.09948e-06	376406	TRUE	0.224052	2.63644e-05	70.3692	94.7713	70.3343
rs10837652	G	A	G	A	-0.00954	-0.0240635	0.342	0.430137	0.103859	0.0147953	376406	0.000913	1.44e-25	2669029	4.09058e-05	2669029	7.02769e-06	376406	TRUE	0.0314863	4.09618e-05	109.333	94.7713	109.183
rs10852456	T	G	T	G	0.0114	0.039835	0.437	0.422986	0.00704693	0.0147832	376406	0.000904	9.76e-37	2487805	6.39189e-05	2487805	1.92899e-05	376406	TRUE	0.0393829	6.39484e-05	159.101	94.7713	159.028
rs10853676	A	G	A	G	-0.0105	0.00424488	0.276	0.265251	0.798285	0.0166096	376406	0.000968	3.15e-27	2669029	4.40814e-05	2669029	1.73523e-07	376406	TRUE	0.000351365	4.40612e-05	117.606	94.7713	117.66
rs10857936	C	G	C	G	-0.00801	0.0115909	0.649	0.6741	0.457352	0.0155956	376406	0.000917	2.29e-18	2611932	2.92114e-05	2611932	1.46749e-06	376406	TRUE	0.0161615	2.92312e-05	76.3521	94.7713	76.3003
rs10859334	C	T	C	T	-0.00768	-0.000305403	0.145	0.211263	0.986517	0.0180721	376406	0.00124	5.41e-10	2641467	1.4522e-05	2641467	7.58709e-10	376406	TRUE	0.0298917	1.46247e-05	38.6312	94.7713	38.36
rs10863714	G	A	G	A	-0.00785	0.0193207	0.573	0.59756	0.195835	0.0149367	376406	0.000875	2.96e-19	2669029	3.01548e-05	2669029	4.44509e-06	376406	TRUE	0.0520079	3.01545e-05	80.4855	94.7713	80.4865
rs10885480	C	T	C	T	-0.0115	0.00092903	0.281	0.301921	0.953703	0.0160021	376406	0.000963	7.36e-33	2669029	5.34278e-05	2669029	8.9547e-09	376406	TRUE	3.41426e-05	5.34393e-05	142.639	94.7713	142.608
rs10888432	G	A	G	A	-0.00598	0.00520635	0.476	0.542243	0.723884	0.0147375	376406	0.000867	5.29e-12	2669029	1.78239e-05	2669029	3.31562e-07	376406	TRUE	0.0362494	1.7839e-05	47.6136	94.7713	47.5734
rs10899498	G	C	G	C	0.0106	0.0166201	0.171	0.236957	0.337133	0.0173154	376406	0.00115	3.64e-20	2669029	3.18309e-05	2669029	2.44764e-06	376406	TRUE	0.0191859	3.18561e-05	85.0275	94.7713	84.9603
rs10932927	T	C	T	C	-0.00674	0.00208573	0.348	0.335022	0.893138	0.0155264	376406	0.00091	1.32e-13	2660533	2.06186e-05	2660533	4.79425e-08	376406	TRUE	0.013073	2.06147e-05	54.8471	94.7713	54.8576
rs1093422	T	G	T	G	-0.0167	0.00892959	0.485	0.50368	0.543819	0.0147099	376406	0.000884	1.11e-79	2560940	0.000139338	2560940	9.79014e-07	376406	TRUE	5.8055e-10	0.000139319	356.838	94.7713	356.885
rs10955827	C	T	C	T	0.0151	-0.0103907	0.0977	0.165796	0.598747	0.0197466	376406	0.00146	7.23e-25	2643932	4.04558e-05	2643932	7.35615e-07	376406	TRUE	0.00158448	4.02003e-05	106.291	94.7713	106.967
rs10966092	C	T	C	T	-0.0123	0.0020762	0.266	0.332011	0.894152	0.0156045	376406	0.00098	3.35e-36	2669029	5.90173e-05	2669029	4.7031e-08	376406	TRUE	1.804e-05	5.90769e-05	157.687	94.7713	157.528
rs10984781	G	A	G	A	-0.00731	0.0106501	0.244	0.234685	0.538178	0.0173012	376406	0.00101	4.22e-13	2669029	1.96259e-05	2669029	1.0067e-06	376406	TRUE	0.0490458	1.97141e-05	52.6184	94.7713	52.3832
rs11001963	T	C	T	C	0.00525	0.00811827	0.566	0.572226	0.584474	0.0148452	376406	0.000873	1.89e-09	2669029	1.35497e-05	2669029	7.94512e-07	376406	TRUE	0.1091	1.35411e-05	36.1421	94.7713	36.1651
rs11006185	C	T	C	T	0.00797	-0.042065	0.188	0.17701	0.029059	0.0192721	376406	0.00111	6.43e-13	2669029	1.93157e-05	2669029	1.26568e-05	376406	TRUE	0.630571	1.93937e-05	51.7633	94.7713	51.555
rs11026630	G	A	G	A	-0.00591	0.00666007	0.593	0.529448	0.649525	0.0146561	376406	0.000881	1.91e-11	2669029	1.68602e-05	2669029	5.48613e-07	376406	TRUE	0.0532412	1.68599e-05	45.0002	94.7713	45.0011
rs1105820	C	T	C	T	-0.00725	-0.0161243	0.487	0.470693	0.273271	0.0147179	376406	0.00087	7.79e-17	2643932	2.62649e-05	2643932	3.18871e-06	376406	TRUE	0.0552633	2.62635e-05	69.4406	94.7713	69.4444
rs1106841	C	A	C	A	-0.00557	-0.0112055	0.386	0.368403	0.462603	0.0152545	376406	0.000889	3.73e-10	2669029	1.47078e-05	2669029	1.43355e-06	376406	TRUE	0.129768	1.47061e-05	39.2514	94.7713	39.2561
rs1107321	T	C	T	C	-0.00765	0.00369111	0.214	0.197739	0.841146	0.0184162	376406	0.00106	4.21e-13	2669029	1.95142e-05	2669029	1.06723e-07	376406	TRUE	0.0187948	1.96874e-05	52.5473	94.7713	52.0848
rs11076496	A	G	A	G	0.00779	0.0233167	0.65	0.653892	0.133922	0.0155568	376406	0.000912	1.29e-17	2643932	2.75945e-05	2643932	5.96811e-06	376406	TRUE	0.106732	2.76113e-05	73.0043	94.7713	72.9601
rs11080075	T	G	T	G	-0.0148	0.0446228	0.173	0.167593	0.0230866	0.0196403	376406	0.00114	3.1e-38	2669029	6.31442e-05	2669029	1.37138e-05	376406	TRUE	0.0148042	6.26765e-05	167.296	94.7713	168.544
rs11083560	G	C	G	C	-0.00664	-0.0021458	0.282	0.351956	0.889203	0.0154027	376406	0.000961	4.93e-12	2669029	1.78866e-05	2669029	5.15621e-08	376406	TRUE	0.021523	1.78542e-05	47.6541	94.7713	47.7408
rs11115402	C	T	C	T	0.00664	0.00383818	0.181	0.193286	0.836898	0.0186443	376406	0.00112	3.31e-09	2669029	1.31687e-05	2669029	1.12591e-07	376406	TRUE	0.0585529	1.30716e-05	34.8889	94.7713	35.148
rs1112277	C	T	C	T	0.00981	0.0205802	0.247	0.159898	0.303002	0.0199805	376406	0.001	1.57e-22	2669029	3.60553e-05	2669029	2.81858e-06	376406	TRUE	0.0129718	3.57981e-05	95.5495	94.7713	96.2361
rs11137025	G	A	G	A	0.00647	-0.00152038	0.387	0.364739	0.920433	0.0152209	376406	0.000889	3.33e-13	2669029	1.98447e-05	2669029	2.65075e-08	376406	TRUE	0.0136977	1.98614e-05	53.0117	94.7713	52.967
rs11162988	G	A	G	A	0.00815	0.0242977	0.371	0.345633	0.114889	0.0154115	376406	0.000896	9.4e-20	2669029	3.09979e-05	2669029	6.60364e-06	376406	TRUE	0.0850988	3.10006e-05	82.7439	94.7713	82.7369
rs11163840	T	A	T	A	-0.0109	0.0441297	0.149	0.102968	0.0653943	0.0239503	376406	0.00122	3.59e-19	2669029	2.99066e-05	2669029	9.01949e-06	376406	TRUE	0.156757	3.013e-05	80.4201	94.7713	79.824
rs1116690	G	A	G	A	0.0101	0.00163883	0.739	0.761083	0.924056	0.0171919	376406	0.000986	1.01e-24	2669029	3.93114e-05	2669029	2.41416e-08	376406	TRUE	0.000444863	3.93512e-05	105.033	94.7713	104.927
rs111904243	A	G	A	G	0.0092	0.00879746	0.114	0.0937057	0.726606	0.0251612	376406	0.00136	1.45e-11	2669029	1.7145e-05	2669029	3.24786e-07	376406	TRUE	0.0402782	1.7098e-05	45.6357	94.7713	45.7612
rs1119974	C	T	C	T	-0.0105	-0.0247483	0.813	0.769682	0.157456	0.0175063	376406	0.00111	3.81e-21	2669029	3.35247e-05	2669029	5.3094e-06	376406	TRUE	0.0452701	3.35228e-05	89.4764	94.7713	89.4814
rs11218928	T	C	T	C	-0.00684	-0.0117417	0.245	0.228878	0.499571	0.0173909	376406	0.00101	1.03e-11	2669029	1.71834e-05	2669029	1.21105e-06	376406	TRUE	0.0803244	1.73083e-05	46.1972	94.7713	45.8637
rs11240351	G	A	G	A	0.00543	0.0199683	0.41	0.436697	0.176494	0.0147735	376406	0.00088	6.61e-10	2669029	1.42651e-05	2669029	4.85354e-06	376406	TRUE	0.366023	1.42648e-05	38.0737	94.7713	38.0745
rs11246850	T	G	T	G	-0.00619	0.0148913	0.298	0.268791	0.369935	0.0166087	376406	0.000946	6.28e-11	2669029	1.60413e-05	2669029	2.13569e-06	376406	TRUE	0.144009	1.60311e-05	42.7883	94.7713	42.8153
rs113474273	C	T	C	T	-0.012	-0.0155642	0.169	0.150031	0.446392	0.0204403	376406	0.00115	3.69e-25	2669029	4.0794e-05	2669029	1.54037e-06	376406	TRUE	0.00312049	4.04464e-05	107.957	94.7713	108.885
rs114841229	T	C	T	C	-0.0201	0.0867822	0.0326	0.0213699	0.0850159	0.0503876	376406	0.00247	3.82e-16	2606661	2.5404e-05	2606661	7.88055e-06	376406	TRUE	0.200311	2.54827e-05	66.4265	94.7713	66.2214
rs114972127	A	G	A	G	0.0143	0.0265393	0.0518	0.0561489	0.406654	0.031983	376406	0.00195	2.58e-13	2669029	2.01484e-05	2669029	1.8293e-06	376406	TRUE	0.0716569	2.00878e-05	53.6159	94.7713	53.7778
rs1155641	A	G	A	G	0.0072	0.00932203	0.345	0.36756	0.539837	0.0152058	376406	0.00091	2.67e-15	2669028	2.34541e-05	2669028	9.98499e-07	376406	TRUE	0.027268	2.34291e-05	62.5343	94.7713	62.6011
rs11593180	G	T	G	T	0.00606	-0.00346527	0.305	0.243678	0.839033	0.0170594	376406	0.00094	1.14e-10	2669029	1.55715e-05	2669029	1.09621e-07	376406	TRUE	0.0378675	1.5569e-05	41.5546	94.7713	41.5613
rs11611651	A	G	A	G	0.0151	0.0144	0.086	0.0472972	0.677058	0.0345755	376406	0.00154	1.65e-22	2669029	3.602e-05	2669029	4.60822e-07	376406	TRUE	0.00223398	3.5845e-05	95.6747	94.7713	96.1418
rs11625650	A	G	A	G	-0.0107	0.0232219	0.236	0.188747	0.216729	0.018799	376406	0.00102	6.81e-26	2669029	4.12284e-05	2669029	4.05387e-06	376406	TRUE	0.0113571	4.1286e-05	110.198	94.7713	110.044
rs11640541	A	G	A	G	-0.00841	-0.0183086	0.72	0.678735	0.24447	0.0157306	376406	0.000964	2.65e-18	2669029	2.85149e-05	2669029	3.59885e-06	376406	TRUE	0.0479905	2.85176e-05	76.1163	94.7713	76.1093
rs11669516	A	G	A	G	0.0067	-0.0108527	0.182	0.154619	0.591553	0.0202254	376406	0.00112	2.27e-09	2669029	1.34077e-05	2669029	7.64939e-07	376406	TRUE	0.109431	1.33661e-05	35.6749	94.7713	35.786
rs11674851	C	A	C	A	0.00647	-0.00304881	0.808	0.785421	0.864318	0.0178418	376406	0.0011	3.86e-09	2669029	1.29618e-05	2669029	7.75763e-08	376406	TRUE	0.0564107	1.29883e-05	34.6665	94.7713	34.5958
rs11714993	C	T	C	T	0.00899	-0.0533146	0.183	0.177953	0.00574765	0.019304	376406	0.00112	9.19e-16	2669029	2.4139e-05	2669029	2.02644e-05	376406	TRUE	0.81314	2.4167e-05	64.5039	94.7713	64.4293
rs117206427	T	C	T	C	-0.0151	0.0314247	0.0518	0.0511001	0.348189	0.0334979	376406	0.00195	1.07e-14	2667679	2.24772e-05	2667679	2.33804e-06	376406	TRUE	0.0650737	2.23982e-05	59.7526	94.7713	59.9632
rs11750007	T	A	T	A	0.00968	-0.0218191	0.0794	0.0338038	0.587163	0.0401861	376406	0.0016	1.46e-09	2669029	1.37136e-05	2669029	7.8319e-07	376406	TRUE	0.105521	1.36985e-05	36.5621	94.7713	36.6025
rs11756123	T	A	T	A	-0.00548	-0.00882209	0.656	0.638535	0.564131	0.0152971	376406	0.000911	1.82e-09	2669029	1.35571e-05	2669029	8.83629e-07	376406	TRUE	0.115286	1.35536e-05	36.1753	94.7713	36.1846
rs11773992	C	G	C	G	0.00997	-0.0305722	0.176	0.122809	0.169729	0.0222655	376406	0.00114	1.73e-18	2669029	2.8656e-05	2669029	5.00878e-06	376406	TRUE	0.0735839	2.8831e-05	76.953	94.7713	76.4858
rs11776057	A	G	A	G	-0.00626	-0.0151296	0.572	0.607309	0.3168	0.0151136	376406	0.000875	8.26e-13	2669029	1.91766e-05	2669029	2.66234e-06	376406	TRUE	0.114562	1.91875e-05	51.2129	94.7713	51.1838
rs11783093	T	C	T	C	-0.0285	0.0259814	0.159	0.124784	0.242835	0.0222457	376406	0.00118	3.63e-128	2669029	0.000218513	2669029	3.62391e-06	376406	TRUE	1.38834e-13	0.000217227	579.909	94.7713	583.345
rs1188426	C	G	C	G	-0.00725	-0.0145838	0.289	0.370195	0.337981	0.0152206	376406	0.000955	3.12e-14	2669029	2.15927e-05	2669029	2.43906e-06	376406	TRUE	0.0764074	2.1601e-05	57.6548	94.7713	57.6327
rs11922956	G	A	G	A	-0.0126	0.0298389	0.617	0.707843	0.0640103	0.0161107	376406	0.00089	1.3e-45	2669029	7.50889e-05	2669029	9.11336e-06	376406	TRUE	0.00118183	7.50335e-05	200.281	94.7713	200.429
rs1194589	G	A	G	A	0.008	-0.00231473	0.803	0.824858	0.904357	0.0192639	376406	0.00109	2e-13	2669029	2.0182e-05	2669029	3.83582e-08	376406	TRUE	0.0135955	2.02484e-05	54.0447	94.7713	53.8675
rs11976018	A	G	A	G	-0.0151	-0.002504	0.155	0.216768	0.887878	0.0177602	376406	0.0012	1.16e-36	2669029	5.93216e-05	2669029	5.28103e-08	376406	TRUE	1.77237e-05	5.97272e-05	159.423	94.7713	158.34
rs12034588	A	T	A	T	-0.0127	0.0012461	0.17	0.194152	0.946189	0.0184625	376406	0.00115	3.4e-28	2669029	4.56919e-05	2669029	1.21024e-08	376406	TRUE	0.000133855	4.5516e-05	121.489	94.7713	121.958
rs12120887	C	T	C	T	-0.00825	-0.0097257	0.377	0.385921	0.519654	0.0151049	376406	0.000893	2.53e-20	2669029	3.1977e-05	2669029	1.10142e-06	376406	TRUE	0.0081661	3.19718e-05	85.3364	94.7713	85.3503
rs12194023	A	C	A	C	-0.00962	0.0240739	0.255	0.236932	0.163857	0.0172918	376406	0.00101	1.24e-21	2595894	3.49467e-05	2595894	5.14939e-06	376406	TRUE	0.0367623	3.51622e-05	91.2806	94.7713	90.7209
rs12245585	C	G	C	G	-0.00893	0.0208856	0.11	0.068496	0.469669	0.0288868	376406	0.00139	1.13e-10	2669029	1.54637e-05	2669029	1.3888e-06	376406	TRUE	0.113711	1.56141e-05	41.675	94.7713	41.2737
rs12314162	T	C	T	C	0.00719	0.0189044	0.159	0.149332	0.35766	0.020552	376406	0.00118	1.26e-09	2669029	1.39102e-05	2669029	2.24782e-06	376406	TRUE	0.200184	1.38255e-05	36.9011	94.7713	37.1273
rs12370612	G	A	G	A	0.00667	0.0103237	0.421	0.416248	0.487053	0.0148541	376406	0.000877	2.83e-14	2669029	2.16716e-05	2669029	1.28329e-06	376406	TRUE	0.0430579	2.16891e-05	57.8902	94.7713	57.8432
rs12434284	A	G	A	G	-0.0126	0.106616	0.0445	0.0201323	0.0409383	0.0521566	376406	0.0021	2.17e-09	2669029	1.34879e-05	2669029	1.11011e-05	376406	TRUE	0.844835	1.35009e-05	36.0347	94.7713	36
rs12455277	A	G	A	G	0.00631	0.0216705	0.489	0.590244	0.147512	0.0149619	376406	0.000866	3.23e-13	2669029	1.98912e-05	2669029	5.57324e-06	376406	TRUE	0.227938	1.98984e-05	53.1105	94.7713	53.0912
rs12494120	A	C	A	C	0.00831	0.00119283	0.8	0.901373	0.961123	0.024471	376406	0.00108	1.67e-14	2669029	2.21816e-05	2669029	6.31247e-09	376406	TRUE	0.00782723	2.2098e-05	58.9813	94.7713	59.2045
rs12555752	C	G	C	G	0.00883	0.0160629	0.095	0.0832423	0.546531	0.0266399	376406	0.00148	2.19e-09	2669029	1.33364e-05	2669029	9.65891e-07	376406	TRUE	0.125271	1.34068e-05	35.7835	94.7713	35.5957
rs12593149	A	G	A	G	0.00619	-0.0132923	0.451	0.408978	0.374061	0.0149538	376406	0.00087	1.1e-12	2669028	1.89663e-05	2669028	2.09914e-06	376406	TRUE	0.0950796	1.89741e-05	50.6432	94.7713	50.6224
rs12626319	C	G	C	G	0.00821	0.0103301	0.234	0.227058	0.554797	0.0174911	376406	0.00102	9.88e-16	2669029	2.42729e-05	2669029	9.26659e-07	376406	TRUE	0.0227964	2.41636e-05	64.4948	94.7713	64.7867
rs12627380	C	T	C	T	-0.00628	0.0171293	0.345	0.325078	0.273942	0.0156571	376406	0.00092	9.07e-12	2611932	1.78392e-05	2611932	3.17981e-06	376406	TRUE	0.161574	1.78242e-05	46.5564	94.7713	46.5955
rs12910175	C	T	C	T	0.00658	-0.0139621	0.367	0.420531	0.346503	0.0148313	376406	0.000898	2.39e-13	2669028	2.01158e-05	2669028	2.35444e-06	376406	TRUE	0.0901269	2.01165e-05	53.6924	94.7713	53.6907
rs1291871	C	T	C	T	0.00936	0.00688425	0.52	0.565187	0.641431	0.0147827	376406	0.000866	3.14e-27	2669029	4.37667e-05	2669029	5.76171e-07	376406	TRUE	0.000768774	4.37347e-05	116.734	94.7713	116.82
rs12983032	A	G	A	G	-0.00912	0.00957271	0.338	0.45416	0.517682	0.0147973	376406	0.000915	2.16e-23	2669029	3.72202e-05	2669029	1.11186e-06	376406	TRUE	0.00375014	3.72215e-05	99.349	94.7713	99.3453
rs13009008	G	A	G	A	-0.0094	0.0256882	0.661	0.624359	0.090757	0.0151873	376406	0.000915	8.54e-25	2669029	3.95406e-05	2669029	7.60061e-06	376406	TRUE	0.0425394	3.95992e-05	105.696	94.7713	105.539
rs13024436	A	G	A	G	0.00606	0.0049614	0.395	0.400585	0.740323	0.0149699	376406	0.000885	7.4e-12	2669029	1.7567e-05	2669029	2.91821e-07	376406	TRUE	0.0359907	1.7552e-05	46.8477	94.7713	46.8877
rs13035558	C	T	C	T	0.0116	0.0126832	0.263	0.344832	0.413083	0.015496	376406	0.000983	4.61e-32	2669029	5.21715e-05	2669029	1.77977e-06	376406	TRUE	0.000718606	5.21638e-05	139.234	94.7713	139.254
rs13081686	C	T	C	T	0.00785	-0.0037107	0.359	0.362419	0.807986	0.0152688	376406	0.000902	3.3e-18	2669029	2.83766e-05	2669029	1.56909e-07	376406	TRUE	0.00462464	2.8361e-05	75.6985	94.7713	75.7402
rs13090443	A	G	A	G	0.00889	-0.0120921	0.731	0.70698	0.452679	0.0161023	376406	0.000976	8.12e-20	2669029	3.1084e-05	2669029	1.49821e-06	376406	TRUE	0.0124471	3.10816e-05	82.9602	94.7713	82.9667
rs13129317	A	G	A	G	-0.00636	-0.00434197	0.421	0.442782	0.768506	0.0147521	376406	0.000877	4e-13	2669029	1.9704e-05	2669029	2.3015e-07	376406	TRUE	0.0229672	1.97199e-05	52.634	94.7713	52.5914
rs13136474	T	C	T	C	-0.00685	0.01087	0.612	0.67205	0.489491	0.0157282	376406	0.000907	4.12e-14	2560940	2.22719e-05	2560940	1.26896e-06	376406	TRUE	0.0395697	2.22841e-05	57.0694	94.7713	57.0383
rs13180204	C	T	C	T	0.0144	0.0194484	0.121	0.0942434	0.439946	0.0251829	376406	0.00133	2.95e-27	2669029	4.39187e-05	2669029	1.58453e-06	376406	TRUE	0.00204667	4.41092e-05	117.734	94.7713	117.225
rs13246630	G	A	G	A	-0.0113	-0.0162677	0.6	0.692648	0.308776	0.0159833	376406	0.000883	2.19e-37	2669029	6.13558e-05	2669029	2.7521e-06	376406	TRUE	0.000390867	6.12912e-05	163.598	94.7713	163.77
rs13392222	C	A	C	A	-0.0135	-0.000579743	0.139	0.190395	0.975331	0.018748	376406	0.00125	2.8e-27	2669029	4.36994e-05	2669029	2.54043e-09	376406	TRUE	0.00016463	4.3623e-05	116.436	94.7713	116.64
rs13398149	C	A	C	A	0.00829	-0.0351546	0.146	0.144076	0.0926894	0.0209082	376406	0.00123	1.4e-11	2660533	1.70735e-05	2660533	7.51058e-06	376406	TRUE	0.424264	1.71376e-05	45.5959	94.7713	45.4254
rs1353910	T	C	T	C	0.0168	0.013446	0.852	0.783663	0.451807	0.0178707	376406	0.00122	2.53e-43	2669029	7.1042e-05	2669029	1.504e-06	376406	TRUE	3.52253e-05	7.11787e-05	189.991	94.7713	189.626
rs1355620	G	A	G	A	0.00767	0.00700351	0.331	0.361668	0.646857	0.0152871	376406	0.00092	7.6e-17	2669029	2.60406e-05	2669029	5.57605e-07	376406	TRUE	0.0123473	2.6054e-05	69.5407	94.7713	69.5048
rs1381287	T	C	T	C	0.0113	0.0156422	0.474	0.492136	0.286321	0.0146706	376406	0.000867	1e-38	2669029	6.36412e-05	2669029	3.02026e-06	376406	TRUE	0.000338557	6.36724e-05	169.954	94.7713	169.871
rs1383722	G	A	G	A	-0.0148	0.00469737	0.775	0.767966	0.787234	0.0174038	376406	0.00104	3.08e-46	2669029	7.58701e-05	2669029	1.93538e-07	376406	TRUE	2.03152e-06	7.63902e-05	203.903	94.7713	202.515
rs1393730	T	A	T	A	-0.012	0.033308	0.671	0.753129	0.0499977	0.0169941	376406	0.000921	4.75e-39	2669029	6.36008e-05	2669029	1.02057e-05	376406	TRUE	0.00603794	6.35786e-05	169.704	94.7713	169.763
rs139921	G	A	G	A	0.00724	-0.00895892	0.513	0.556208	0.546366	0.014852	376406	0.000866	5.99e-17	2669029	2.61865e-05	2669029	9.66689e-07	376406	TRUE	0.0175756	2.61911e-05	69.9065	94.7713	69.8942
rs1434085	A	G	A	G	-0.0054	-0.0165019	0.475	0.45979	0.261815	0.0147061	376406	0.000867	4.48e-10	2669029	1.45342e-05	2669029	3.34516e-06	376406	TRUE	0.25463	1.45436e-05	38.8177	94.7713	38.7926
rs1435253	A	G	A	G	0.0102	0.0378734	0.178	0.194247	0.0415767	0.018586	376406	0.00113	1.4e-19	2669029	3.05265e-05	2669029	1.10316e-05	376406	TRUE	0.205611	3.04454e-05	81.2622	94.7713	81.4786
rs1435679	A	G	A	G	0.00811	0.029136	0.56	0.622696	0.0538456	0.0151115	376406	0.000872	1.39e-20	2669028	3.24072e-05	2669028	9.87612e-06	376406	TRUE	0.143006	3.24125e-05	86.5126	94.7713	86.4985
rs1438356	A	G	A	G	-0.00834	-0.00924072	0.285	0.273679	0.579563	0.0166793	376406	0.000958	3.21e-18	2669029	2.83946e-05	2669029	8.15458e-07	376406	TRUE	0.0110251	2.83474e-05	75.6621	94.7713	75.7881
rs1439227	G	A	G	A	0.00745	-0.0152486	0.567	0.592435	0.306043	0.0148977	376406	0.000874	1.48e-17	2669029	2.72223e-05	2669029	2.78334e-06	376406	TRUE	0.0415	2.72529e-05	72.7408	94.7713	72.659
rs1454882	G	A	G	A	0.00695	-0.0181422	0.53	0.58522	0.224589	0.014939	376406	0.000871	1.52e-15	2643932	2.40809e-05	2643932	3.91815e-06	376406	TRUE	0.0928358	2.40643e-05	63.6259	94.7713	63.6698
rs1462935	A	G	A	G	-0.0098	-0.0105549	0.168	0.141958	0.614148	0.0209355	376406	0.00116	2.28e-17	2669029	2.67406e-05	2669029	6.75285e-07	376406	TRUE	0.012486	2.68482e-05	71.6604	94.7713	71.3734
rs1467726	C	A	C	A	-0.0121	0.00838211	0.678	0.642628	0.584548	0.0153307	376406	0.000927	5.87e-39	2669029	6.38308e-05	2669029	7.94197e-07	376406	TRUE	4.56218e-05	6.39273e-05	170.635	94.7713	170.377
rs147052174	T	G	T	G	0.0401	0.0261559	0.017	0.00885994	0.739275	0.0785901	376406	0.00335	6.63e-33	2668135	5.36993e-05	2668135	2.94272e-07	376406	TRUE	9.72829e-05	5.37429e-05	143.401	94.7713	143.284
rs1490384	T	C	T	C	-0.00743	-0.01098	0.507	0.477981	0.453882	0.0146603	376406	0.000866	9.2e-18	2669029	2.75789e-05	2669029	1.49027e-06	376406	TRUE	0.020606	2.7597e-05	73.6593	94.7713	73.6109
rs149124	C	G	C	G	0.00542	0.00452405	0.403	0.376532	0.765297	0.0151543	376406	0.000882	8.13e-10	2669029	1.41482e-05	2669029	2.36771e-07	376406	TRUE	0.0599837	1.41354e-05	37.7283	94.7713	37.7626
rs1491617	T	C	T	C	-0.00838	0.0017667	0.419	0.342153	0.908794	0.0154216	376406	0.000877	1.23e-21	2669029	3.42075e-05	2669029	3.48668e-08	376406	TRUE	0.00114589	3.41907e-05	91.2591	94.7713	91.3038
rs1514175	G	A	G	A	-0.0115	0.00879091	0.58	0.529094	0.549376	0.0146835	376406	0.000881	3.29e-39	2643932	6.44415e-05	2643932	9.52256e-07	376406	TRUE	5.16802e-05	6.44322e-05	170.365	94.7713	170.39
rs1525164	C	T	C	T	-0.00776	-0.000584353	0.54	0.578048	0.968603	0.0148462	376406	0.000868	4.11e-19	2669029	2.99446e-05	2669029	4.11591e-09	376406	TRUE	0.0018955	2.99161e-05	79.8493	94.7713	79.9252
rs1526480	C	T	C	T	0.0122	-0.0014708	0.386	0.569088	0.921126	0.0148543	376406	0.000889	1.33e-42	2669029	7.05558e-05	2669029	2.60465e-08	376406	TRUE	2.22496e-06	7.05514e-05	188.317	94.7713	188.329
rs1533426	A	G	A	G	0.0207	0.00129508	0.464	0.561242	0.930191	0.0147832	376406	0.000868	4.54e-126	2669029	0.000213037	2669029	2.03893e-08	376406	TRUE	1.02615e-16	0.000213134	568.983	94.7713	568.724
rs154917	T	C	T	C	0.00892	0.0279229	0.326	0.443688	0.0591943	0.0147995	376406	0.000928	6.65e-22	2643932	3.49437e-05	2643932	9.45733e-06	376406	TRUE	0.103532	3.49653e-05	92.449	94.7713	92.3919
rs1549320	C	G	C	G	0.0127	-0.00354365	0.74	0.681749	0.822128	0.015763	376406	0.000987	8.8e-38	2669029	6.20288e-05	2669029	1.34267e-07	376406	TRUE	1.60949e-05	6.20644e-05	165.662	94.7713	165.567
rs155571	G	T	G	T	-0.011	0.0160846	0.655	0.572315	0.276599	0.0147838	376406	0.00091	8.17e-34	2669029	5.47427e-05	2669029	3.1448e-06	376406	TRUE	0.00123323	5.4686e-05	145.966	94.7713	146.118
rs1617033	T	C	T	C	-0.00785	-0.0109818	0.439	0.491555	0.45414	0.0146711	376406	0.00089	1.13e-18	2560940	3.03772e-05	2560940	1.48856e-06	376406	TRUE	0.0139538	3.03527e-05	77.7336	94.7713	77.7964
rs1640297	C	T	C	T	-0.00552	-0.0129385	0.497	0.439829	0.381574	0.0147868	376406	0.000866	1.76e-10	2669029	1.52224e-05	2669029	2.03406e-06	376406	TRUE	0.155098	1.52347e-05	40.6623	94.7713	40.6296
rs16826827	C	T	C	T	-0.0114	0.0378037	0.124	0.11075	0.105238	0.023336	376406	0.00131	5.48e-18	2669029	2.83728e-05	2669029	6.97202e-06	376406	TRUE	0.122873	2.82336e-05	75.3582	94.7713	75.7299
rs16854357	A	G	A	G	0.00793	-0.0279966	0.58	0.494581	0.0561617	0.0146596	376406	0.000877	1.46e-19	2669029	3.06324e-05	2669029	9.68965e-06	376406	TRUE	0.164221	3.06375e-05	81.7749	94.7713	81.7612
rs1691017	G	A	G	A	0.00754	-0.00796007	0.525	0.560096	0.591067	0.0148152	376406	0.000867	3.47e-18	2669029	2.8336e-05	2669029	7.66945e-07	376406	TRUE	0.0106368	2.83547e-05	75.6817	94.7713	75.6318
rs16923594	C	T	C	T	-0.00615	-0.025095	0.312	0.38074	0.0973801	0.0151385	376406	0.000934	4.72e-11	2669029	1.62441e-05	2669029	7.30048e-06	376406	TRUE	0.445455	1.62377e-05	43.3394	94.7713	43.3567
rs17159969	T	A	T	A	0.0175	0.00119526	0.0331	0.0531629	0.971308	0.0332318	376406	0.00242	4.5e-13	2669029	1.95922e-05	2669029	3.43687e-09	376406	TRUE	0.0121207	1.96027e-05	52.3211	94.7713	52.2932
rs17164088	G	A	G	A	0.00537	-0.0236946	0.414	0.38112	0.115577	0.0150575	376406	0.000879	9.91e-10	2669029	1.39834e-05	2669029	6.57864e-06	376406	TRUE	0.499922	1.39919e-05	37.3453	94.7713	37.3225
rs1724679	T	G	T	G	0.00998	-0.00779769	0.641	0.658373	0.614452	0.0154799	376406	0.000902	1.83e-28	2669029	4.58643e-05	2669029	6.74126e-07	376406	TRUE	0.000630397	4.58399e-05	122.354	94.7713	122.419
rs1733758	A	C	A	C	0.00877	-0.0075399	0.503	0.449192	0.608414	0.0147166	376406	0.000866	4.04e-24	2669029	3.84232e-05	2669029	6.97367e-07	376406	TRUE	0.00206569	3.84551e-05	102.642	94.7713	102.557
rs17372172	G	A	G	A	0.0212	0.0220116	0.0161	0.0221384	0.659151	0.0499033	376406	0.00344	7.42e-10	2664262	1.42552e-05	2664262	5.16881e-07	376406	TRUE	0.0791883	1.4239e-05	37.9369	94.7713	37.98
rs17400325	C	T	C	T	-0.0198	0.0326334	0.0395	0.0198735	0.536934	0.0528513	376406	0.00222	4.29e-19	2669029	2.98029e-05	2669029	1.01288e-06	376406	TRUE	0.0105428	2.97478e-05	79.4	94.7713	79.5471
rs17429485	T	C	T	C	-0.0108	-0.0245905	0.086	0.0944893	0.332457	0.0253726	376406	0.00154	2.41e-12	2669029	1.84266e-05	2669029	2.49545e-06	376406	TRUE	0.119189	1.83367e-05	48.9422	94.7713	49.182
rs174927	T	C	T	C	0.0068	-0.0172864	0.709	0.660208	0.264353	0.0154873	376406	0.000953	9.49e-13	2669029	1.90753e-05	2669029	3.3098e-06	376406	TRUE	0.143303	1.90804e-05	50.927	94.7713	50.9134
rs17638867	T	C	T	C	-0.00923	0.0131361	0.186	0.187273	0.484477	0.0187894	376406	0.00111	1.02e-16	2669029	2.59056e-05	2669029	1.29853e-06	376406	TRUE	0.0232777	2.57971e-05	68.8549	94.7713	69.1445
rs17717246	C	T	C	T	-0.0081	-0.000730259	0.348	0.393947	0.961442	0.0151054	376406	0.000908	4.79e-19	2669029	2.98148e-05	2669029	6.20919e-09	376406	TRUE	0.00199545	2.97733e-05	79.4681	94.7713	79.579
rs17724992	G	A	G	A	-0.00928	-0.0232125	0.262	0.224134	0.184851	0.0175061	376406	0.000984	4.23e-21	2669029	3.33226e-05	2669029	4.67099e-06	376406	TRUE	0.03806	3.3303e-05	88.8896	94.7713	88.9418
rs1775167	A	C	A	C	0.00909	-0.0304072	0.429	0.427233	0.0401264	0.0148151	376406	0.000875	2.76e-25	2669029	4.04335e-05	2669029	1.11914e-05	376406	TRUE	0.0834904	4.0481e-05	108.049	94.7713	107.922
rs17778581	T	C	T	C	-0.00949	0.00960128	0.49	0.382902	0.526091	0.0151443	376406	0.000866	6.02e-28	2669029	4.49908e-05	2669029	1.06784e-06	376406	TRUE	0.00111795	4.5012e-05	120.144	94.7713	120.087
rs1806441	T	C	T	C	-0.00694	0.0194902	0.54	0.50059	0.183972	0.0146694	376406	0.000868	1.28e-15	2669029	2.39506e-05	2669029	4.68977e-06	376406	TRUE	0.117102	2.39277e-05	63.8651	94.7713	63.9263
rs1807017	C	T	C	T	-0.0102	-0.0119752	0.435	0.442053	0.41878	0.0148109	376406	0.000873	2.01e-31	2669029	5.11442e-05	2669029	1.73679e-06	376406	TRUE	0.00080625	5.11409e-05	136.503	94.7713	136.512
rs1831851	A	C	A	C	0.00647	-0.0255232	0.559	0.62868	0.0950473	0.0152893	376406	0.000903	7.88e-13	2487805	2.06352e-05	2487805	7.40351e-06	376406	TRUE	0.297593	2.0639e-05	51.3469	94.7713	51.3373
rs1855608	T	C	T	C	0.00632	-0.0281691	0.394	0.35388	0.0668898	0.0153727	376406	0.000887	1.01e-12	2662878	1.90646e-05	2662878	8.92047e-06	376406	TRUE	0.428205	1.90736e-05	50.7916	94.7713	50.7676
rs186063	C	T	C	T	0.00736	-0.0255461	0.513	0.554718	0.0826399	0.0147191	376406	0.000896	2.14e-16	2494224	2.70516e-05	2494224	8.00256e-06	376406	TRUE	0.17489	2.70665e-05	67.5117	94.7713	67.4745
rs1870234	A	G	A	G	-0.0076	0.0184288	0.254	0.290317	0.254963	0.0161887	376406	0.000995	2.15e-14	2669029	2.18584e-05	2669029	3.44282e-06	376406	TRUE	0.105321	2.18892e-05	58.4241	94.7713	58.342
rs1939153	T	C	T	C	-0.00733	-0.00888699	0.495	0.52662	0.54482	0.0146761	376406	0.000866	2.59e-17	2669029	2.68415e-05	2669029	9.74167e-07	376406	TRUE	0.0160053	2.68618e-05	71.6967	94.7713	71.6427
rs1940720	G	A	G	A	0.0241	0.00851198	0.405	0.624499	0.575871	0.0152155	376406	0.000882	5.37e-164	2669029	0.000279655	2669029	8.31446e-07	376406	TRUE	1.06583e-19	0.000279921	747.327	94.7713	746.615
rs1942893	G	A	G	A	0.00903	0.00284269	0.335	0.312847	0.857123	0.0157894	376406	0.000917	7.23e-23	2669029	3.63302e-05	2669029	8.61139e-08	376406	TRUE	0.000989896	3.63305e-05	96.9707	94.7713	96.9699
rs1960043	A	G	A	G	-0.00982	0.0209137	0.232	0.292163	0.19422	0.0161098	376406	0.00103	9.86e-22	2669029	3.4055e-05	2669029	4.47739e-06	376406	TRUE	0.0326432	3.43639e-05	91.7213	94.7713	90.8968
rs1996880	A	G	A	G	-0.00986	0.0496971	0.844	0.854579	0.0176445	0.0209428	376406	0.00119	1.46e-16	2669029	2.57215e-05	2669029	1.496e-05	376406	TRUE	0.489296	2.56006e-05	68.3306	94.7713	68.6531
rs2016358	A	C	A	C	0.00838	-0.0104851	0.437	0.500679	0.474737	0.0146687	376406	0.000873	7.72e-22	2669029	3.45217e-05	2669029	1.3574e-06	376406	TRUE	0.00682033	3.45548e-05	92.2308	94.7713	92.1424
rs2027238	T	C	T	C	0.00573	0.0183774	0.342	0.367332	0.228179	0.0152501	376406	0.000912	3.31e-10	2669029	1.47897e-05	2669029	3.85804e-06	376406	TRUE	0.279838	1.47772e-05	39.4412	94.7713	39.4748
rs2035284	T	C	T	C	-0.00916	0.0176824	0.624	0.734187	0.286029	0.016574	376406	0.000903	3.7e-24	2611932	3.93946e-05	2611932	3.02393e-06	376406	TRUE	0.00924938	3.93725e-05	102.842	94.7713	102.9
rs2074396	A	C	A	C	0.00681	-0.0237577	0.706	0.661754	0.126783	0.0155593	376406	0.00095	7.44e-13	2669029	1.92524e-05	2669029	6.19401e-06	376406	TRUE	0.275405	1.9252e-05	51.3851	94.7713	51.3863
rs210749	T	C	T	C	0.0083	0.00600159	0.666	0.675361	0.701169	0.0156397	376406	0.000918	1.48e-19	2669029	3.0627e-05	2669029	3.9122e-07	376406	TRUE	0.00481206	3.06483e-05	81.8037	94.7713	81.7468
rs2117838	G	T	G	T	-0.00648	-0.0153103	0.347	0.33611	0.325101	0.0155588	376406	0.000911	1.08e-12	2660533	1.90168e-05	2660533	2.57253e-06	376406	TRUE	0.113389	1.90293e-05	50.629	94.7713	50.5957
rs2175789	T	C	T	C	-0.00943	0.0172068	0.847	0.779182	0.33295	0.0177721	376406	0.0012	4.17e-15	2669029	2.31365e-05	2669029	2.49039e-06	376406	TRUE	0.0634112	2.30477e-05	61.5164	94.7713	61.7534
rs2183365	A	G	A	G	-0.0059	0.036624	0.515	0.541308	0.0129104	0.0147307	376406	0.000871	1.28e-11	2637781	1.73949e-05	2637781	1.64219e-05	376406	TRUE	0.945856	1.73893e-05	45.87	94.7713	45.8847
rs2214107	G	A	G	A	-0.0151	0.0021936	0.68	0.633311	0.885613	0.0152485	376406	0.000928	1.42e-59	2669029	9.91886e-05	2669029	5.49802e-08	376406	TRUE	2.32767e-08	9.923e-05	264.874	94.7713	264.763
rs2222360	C	T	C	T	-0.00542	-0.00445386	0.352	0.433951	0.763867	0.0148261	376406	0.000906	2.2e-09	2669029	1.34086e-05	2669029	2.39753e-07	376406	TRUE	0.0684655	1.34013e-05	35.7689	94.7713	35.7884
rs2237142	A	C	A	C	0.0101	-0.026733	0.135	0.151285	0.192884	0.0205308	376406	0.00128	3.09e-15	2611932	2.3837e-05	2611932	4.5043e-06	376406	TRUE	0.113402	2.38244e-05	62.2292	94.7713	62.262
rs2279829	T	C	T	C	-0.0116	0.00516666	0.216	0.289409	0.749585	0.016187	376406	0.00105	2.99e-28	2669029	4.57261e-05	2669029	2.70665e-07	376406	TRUE	0.000336967	4.55739e-05	121.643	94.7713	122.05
rs2289791	T	G	T	G	-0.0099	0.0136765	0.247	0.210515	0.450561	0.018127	376406	0.001	5.76e-23	2669028	3.67199e-05	2669028	1.51232e-06	376406	TRUE	0.00553501	3.6458e-05	97.3108	94.7713	98.01
rs2313500	T	C	T	C	0.0101	-0.0129812	0.245	0.307074	0.416302	0.0159699	376406	0.00101	7.35e-24	2669029	3.74654e-05	2669029	1.75538e-06	376406	TRUE	0.00587574	3.77386e-05	100.729	94.7713	100
rs2319545	A	C	A	C	0.0083	0.0148101	0.149	0.166652	0.45223	0.0197021	376406	0.00122	8.89e-12	2669029	1.73411e-05	2669029	1.50119e-06	376406	TRUE	0.0914009	1.74704e-05	46.6297	94.7713	46.2846
rs2368831	T	C	T	C	0.00721	0.0262379	0.569	0.591687	0.0805582	0.0150149	376406	0.000878	2.25e-16	2643932	2.55047e-05	2643932	8.11251e-06	376406	TRUE	0.206235	2.54971e-05	67.4142	94.7713	67.4344
rs238227	C	T	C	T	-0.00636	-0.0148754	0.763	0.680922	0.34898	0.0158828	376406	0.00102	4.13e-10	2669029	1.45665e-05	2669029	2.33039e-06	376406	TRUE	0.188408	1.46291e-05	39.046	94.7713	38.8789
rs2424351	G	T	G	T	0.00695	-0.0112839	0.447	0.489545	0.441826	0.0146714	376406	0.000881	2.95e-15	2607639	2.38649e-05	2607639	1.57152e-06	376406	TRUE	0.0372697	2.38799e-05	62.2716	94.7713	62.2326
rs2526384	T	C	T	C	0.0135	0.00194206	0.334	0.260059	0.907427	0.0167009	376406	0.000937	4.69e-47	2560940	8.10502e-05	2560940	3.59245e-08	376406	TRUE	4.44355e-07	8.10808e-05	207.66	94.7713	207.581
rs2551885	G	T	G	T	0.00672	0.0126162	0.438	0.436451	0.394753	0.0148247	376406	0.000872	1.28e-14	2669029	2.22507e-05	2669029	1.92411e-06	376406	TRUE	0.0558021	2.2232e-05	59.3392	94.7713	59.3889
rs2584165	C	G	C	G	0.00563	0.0282503	0.686	0.765754	0.103723	0.0173627	376406	0.000932	1.52e-09	2669028	1.36718e-05	2669028	7.03322e-06	376406	TRUE	0.548171	1.36553e-05	36.4468	94.7713	36.4909
rs25966	T	C	T	C	-0.00982	-0.0269774	0.47	0.493853	0.0661394	0.0146818	376406	0.000879	6e-29	2595894	4.8077e-05	2595894	8.96981e-06	376406	TRUE	0.0239215	4.80426e-05	124.719	94.7713	124.809
rs2602116	A	G	A	G	-0.0106	0.0272282	0.168	0.204831	0.134415	0.0181895	376406	0.00116	5.34e-20	2669029	3.12845e-05	2669029	5.95305e-06	376406	TRUE	0.0701136	3.14105e-05	83.838	94.7713	83.5018
rs2604988	C	A	C	A	-0.00687	0.00151919	0.613	0.549464	0.917806	0.0147212	376406	0.000889	1.12e-14	2669029	2.23742e-05	2669029	2.82933e-08	376406	TRUE	0.00878841	2.23931e-05	59.7692	94.7713	59.7186
rs264792	C	T	C	T	0.0099	0.0159175	0.114	0.109118	0.498916	0.0235397	376406	0.00136	3.51e-13	2669029	1.98532e-05	2669029	1.21477e-06	376406	TRUE	0.0540886	1.97988e-05	52.8446	94.7713	52.9898
rs2652448	C	T	C	T	0.0115	0.00589228	0.56	0.521781	0.689433	0.0147445	376406	0.000872	1.06e-39	2669029	6.51601e-05	2669029	4.2428e-07	376406	TRUE	2.02367e-05	6.51728e-05	173.959	94.7713	173.925
rs2670012	T	C	T	C	-0.00556	-0.0291721	0.543	0.629363	0.055847	0.0152556	376406	0.000869	1.56e-10	2669029	1.53374e-05	2669029	9.71445e-06	376406	TRUE	0.646094	1.53425e-05	40.9501	94.7713	40.9364
rs2734388	G	C	G	C	0.00777	-0.0167837	0.366	0.263818	0.31177	0.0165927	376406	0.000899	5.5e-18	2669029	2.79871e-05	2669029	2.71823e-06	376406	TRUE	0.0364764	2.80183e-05	74.7838	94.7713	74.7004
rs2767318	A	G	A	G	-0.0104	-0.00786165	0.238	0.269622	0.63472	0.0165476	376406	0.00102	1.46e-24	2669029	3.8949e-05	2669029	5.99657e-07	376406	TRUE	0.00169082	3.92309e-05	104.713	94.7713	103.96
rs282742	G	A	G	A	-0.0062	-0.00303121	0.695	0.676369	0.84684	0.0156934	376406	0.00094	4.28e-11	2669029	1.62993e-05	2669029	9.9116e-08	376406	TRUE	0.0325178	1.62966e-05	43.4969	94.7713	43.5038
rs28628339	G	A	G	A	-0.00685	0.0195669	0.294	0.247235	0.249894	0.0170057	376406	0.00095	5.71e-13	2669029	1.94793e-05	2669029	3.51722e-06	376406	TRUE	0.1449	1.94788e-05	51.9906	94.7713	51.9917
rs2895349	A	G	A	G	0.00808	0.00449583	0.367	0.423853	0.761695	0.0148252	376406	0.000898	2.28e-19	2669029	3.03322e-05	2669029	2.44323e-07	376406	TRUE	0.00398478	3.03335e-05	80.9634	94.7713	80.9599
rs2901785	A	G	A	G	-0.0107	0.0480858	0.449	0.438006	0.00106923	0.0146977	376406	0.00087	7.27e-35	2669029	5.66698e-05	2669029	2.8436e-05	376406	TRUE	0.207315	5.66494e-05	151.207	94.7713	151.262
rs2909449	A	G	A	G	-0.0114	-0.00520883	0.582	0.62213	0.730537	0.0151239	376406	0.000878	2.23e-38	2669029	6.31597e-05	2669029	3.15136e-07	376406	TRUE	2.21309e-05	6.32323e-05	168.779	94.7713	168.586
rs292078	C	G	C	G	0.0118	-0.00563915	0.252	0.187108	0.763908	0.018775	376406	0.000997	3.25e-32	2669029	5.24805e-05	2669029	2.3967e-07	376406	TRUE	0.000104585	5.24924e-05	140.111	94.7713	140.079
rs3009872	C	T	C	T	-0.0116	-0.000945481	0.433	0.383051	0.949998	0.0150773	376406	0.000874	5.28e-40	2669029	6.59951e-05	2669029	1.04473e-08	376406	TRUE	4.07958e-06	6.60719e-05	176.359	94.7713	176.154
rs301807	G	A	G	A	0.0106	-0.0128596	0.564	0.654638	0.403673	0.0153993	376406	0.000873	3.37e-34	2669029	5.5234e-05	2669029	1.85267e-06	376406	TRUE	0.0004887	5.52595e-05	147.497	94.7713	147.429
rs3025316	C	T	C	T	0.0115	0.0198278	0.107	0.0337812	0.619059	0.0398803	376406	0.0014	2.51e-16	2669029	2.52799e-05	2669029	6.56716e-07	376406	TRUE	0.0154194	2.52732e-05	67.4567	94.7713	67.4745
rs3213876	C	T	C	T	0.00908	0.0238645	0.333	0.300291	0.135227	0.0159756	376406	0.000918	4.47e-23	2669029	3.66537e-05	2669029	5.92835e-06	376406	TRUE	0.0376305	3.66245e-05	97.7554	94.7713	97.8332
rs329124	G	A	G	A	-0.00994	-0.00820955	0.428	0.424619	0.579442	0.0148133	376406	0.000875	6.39e-30	2669029	4.83485e-05	2669029	8.15982e-07	376406	TRUE	0.000511059	4.83774e-05	129.127	94.7713	129.05
rs332643	C	T	C	T	0.00623	0.00237675	0.544	0.508389	0.871337	0.0146749	376406	0.000869	7.78e-13	2669029	1.92564e-05	2669029	6.96887e-08	376406	TRUE	0.017847	1.92562e-05	51.3962	94.7713	51.3969
rs33959890	C	A	C	A	-0.00707	0.0377221	0.474	0.379457	0.0127142	0.0151392	376406	0.000867	3.58e-16	2669029	2.49136e-05	2669029	1.64939e-05	376406	TRUE	0.593199	2.49249e-05	66.5268	94.7713	66.4968
rs34058918	T	C	T	C	-0.00798	0.0252956	0.341	0.327101	0.108701	0.0157697	376406	0.000913	2.19e-18	2669029	2.86219e-05	2669029	6.83575e-06	376406	TRUE	0.116154	2.86204e-05	76.3908	94.7713	76.3949
rs34399632	G	A	G	A	0.0126	-0.0289237	0.22	0.23245	0.0967877	0.0174173	376406	0.00105	3.12e-33	2669029	5.39493e-05	2669029	7.32637e-06	376406	TRUE	0.0077197	5.44864e-05	145.434	94.7713	144
rs34418947	G	A	G	A	-0.0118	0.0263919	0.587	0.624442	0.0815605	0.015153	376406	0.000879	3.75e-41	2669029	6.75156e-05	2669029	8.0591e-06	376406	TRUE	0.00200878	6.75122e-05	180.204	94.7713	180.213
rs34488670	C	T	C	T	0.0176	0.00989742	0.212	0.223214	0.572553	0.0175394	376406	0.00106	8.07e-62	2669028	0.00010328	2669028	8.4598e-07	376406	TRUE	1.10297e-07	0.000103495	276.258	94.7713	275.685
rs34553878	G	A	G	A	0.0148	-0.00642953	0.112	0.0843914	0.807454	0.0263817	376406	0.00137	3.66e-27	2669029	4.3723e-05	2669029	1.57797e-07	376406	TRUE	0.000357367	4.35697e-05	116.294	94.7713	116.703
rs34713698	G	A	G	A	0.00744	-0.00868731	0.236	0.299536	0.58924	0.0160894	376406	0.00102	3.8e-13	2643931	2.01227e-05	2643931	7.74527e-07	376406	TRUE	0.0384725	1.9961e-05	52.7764	94.7713	53.2042
rs34847753	T	C	T	C	0.00825	0.00509576	0.234	0.163888	0.796739	0.019784	376406	0.00102	6.87e-16	2669029	2.451e-05	2669029	1.76253e-07	376406	TRUE	0.00925794	2.43996e-05	65.1248	94.7713	65.4196
rs34863300	G	T	G	T	-0.00751	0.0208413	0.307	0.331898	0.181903	0.0156124	376406	0.000938	1.15e-15	2669029	2.40166e-05	2669029	4.73428e-06	376406	TRUE	0.117575	2.39984e-05	64.0538	94.7713	64.1024
rs34895689	A	G	A	G	-0.00579	0.00312147	0.451	0.514188	0.832514	0.0147602	376406	0.00087	2.72e-11	2669029	1.65943e-05	2669029	1.18817e-07	376406	TRUE	0.0322159	1.66011e-05	44.3094	94.7713	44.2913
rs35112940	A	G	A	G	-0.00727	-0.0213943	0.209	0.261879	0.199813	0.0166871	376406	0.00106	8.43e-12	2669029	1.76237e-05	2669029	4.36695e-06	376406	TRUE	0.225919	1.74752e-05	46.6425	94.7713	47.0389
rs35306015	G	A	G	A	-0.0155	-0.047324	0.0754	0.100658	0.0535316	0.0245124	376406	0.00164	3.12e-21	2669029	3.34663e-05	2669029	9.90222e-06	376406	TRUE	0.129695	3.3498e-05	89.41	94.7713	89.3256
rs35776201	A	G	A	G	0.00984	-0.0328178	0.225	0.218985	0.0645164	0.0177529	376406	0.00104	2.38e-21	2669029	3.35395e-05	2669029	9.07867e-06	376406	TRUE	0.110551	3.37679e-05	90.1306	94.7713	89.5207
rs35912788	A	G	A	G	0.0071	-0.00461365	0.195	0.200281	0.80061	0.0182677	376406	0.00109	7.82e-11	2669029	1.58966e-05	2669029	1.6946e-07	376406	TRUE	0.0400192	1.58262e-05	42.2413	94.7713	42.4291
rs36061954	T	C	T	C	0.00548	0.00582164	0.395	0.388054	0.698662	0.015038	376406	0.000885	6.18e-10	2669029	1.43653e-05	2669029	3.98159e-07	376406	TRUE	0.0696032	1.4353e-05	38.3092	94.7713	38.342
rs360892	A	T	A	T	-0.00827	0.0267088	0.608	0.628028	0.0784657	0.0151784	376406	0.000887	1.09e-20	2669029	3.25684e-05	2669029	8.22619e-06	376406	TRUE	0.103002	3.2601e-05	87.0157	94.7713	86.9288
rs3743464	C	G	C	G	-0.0079	-0.00874192	0.256	0.350991	0.572466	0.0154883	376406	0.000992	1.62e-15	2669028	2.37612e-05	2669028	8.46353e-07	376406	TRUE	0.0231265	2.37737e-05	63.4542	94.7713	63.4207
rs3801289	C	A	C	A	-0.0111	0.00208814	0.35	0.434059	0.887813	0.0148019	376406	0.000907	3.06e-34	2669029	5.61118e-05	2669029	5.28725e-08	376406	TRUE	3.04114e-05	5.60605e-05	149.636	94.7713	149.772
rs3811038	C	T	C	T	0.0122	0.0047125	0.278	0.230094	0.787836	0.0175107	376406	0.000966	1.35e-36	2669029	5.97567e-05	2669029	1.92416e-07	376406	TRUE	2.81381e-05	5.97491e-05	159.482	94.7713	159.502
rs3818985	T	G	T	G	-0.00939	0.00783837	0.525	0.447809	0.594634	0.0147301	376406	0.000867	2.29e-27	2669029	4.39462e-05	2669029	7.5229e-07	376406	TRUE	0.000935008	4.39758e-05	117.378	94.7713	117.299
rs3858590	A	G	A	G	-0.00586	-0.0199686	0.427	0.426027	0.178335	0.0148367	376406	0.000875	2.19e-11	2669029	1.68042e-05	2669029	4.81243e-06	376406	TRUE	0.273744	1.68038e-05	44.8506	94.7713	44.8517
rs3997	C	T	C	T	0.00574	0.013396	0.613	0.647523	0.383118	0.0153595	376406	0.000889	1.05e-10	2669029	1.56193e-05	2669029	2.02088e-06	376406	TRUE	0.146103	1.56324e-05	41.7239	94.7713	41.6889
rs4233132	T	C	T	C	0.00758	-0.00135319	0.565	0.548618	0.926659	0.0147007	376406	0.000873	3.95e-18	2669029	2.82452e-05	2669029	2.25106e-08	376406	TRUE	0.00301384	2.82427e-05	75.3826	94.7713	75.3893
rs426171	A	C	A	C	0.00588	0.00608691	0.655	0.706595	0.705113	0.0160848	376406	0.000911	1.04e-10	2669029	1.56084e-05	2669029	3.80459e-07	376406	TRUE	0.0555098	1.56259e-05	41.7066	94.7713	41.6599
rs437021	T	C	T	C	-0.00572	-0.0316523	0.455	0.490185	0.0308404	0.0146598	376406	0.000873	5.89e-11	2643932	1.6237e-05	2643932	1.2385e-05	376406	TRUE	0.769583	1.62267e-05	42.9029	94.7713	42.9303
rs4389796	A	T	A	T	-0.00868	-0.0228681	0.892	0.846086	0.263359	0.0204455	376406	0.0014	5.02e-10	2669029	1.4402e-05	2669029	3.3236e-06	376406	TRUE	0.257386	1.45164e-05	38.7451	94.7713	38.44
rs4459932	G	A	G	A	0.00638	0.0291903	0.357	0.307535	0.0661394	0.015886	376406	0.000903	1.57e-12	2669029	1.87027e-05	2669029	8.96995e-06	376406	TRUE	0.445038	1.86875e-05	49.8783	94.7713	49.919
rs4484630	G	A	G	A	-0.00831	0.0164901	0.624	0.603457	0.272187	0.0150177	376406	0.000912	8.35e-20	2560940	3.2419e-05	2560940	3.2032e-06	376406	TRUE	0.0253196	3.24044e-05	82.9884	94.7713	83.0257
rs45444697	G	C	G	C	0.00877	0.0362526	0.209	0.176738	0.0599556	0.0192718	376406	0.00106	1.82e-16	2669029	2.56462e-05	2669029	9.40103e-06	376406	TRUE	0.25112	2.54303e-05	67.876	94.7713	68.4522
rs456026	G	A	G	A	-0.0101	-0.0254442	0.33	0.404324	0.0889693	0.0149596	376406	0.000921	3.88e-28	2669029	4.50558e-05	2669029	7.68564e-06	376406	TRUE	0.0236332	4.51088e-05	120.402	94.7713	120.261
rs4571506	T	C	T	C	-0.0153	-0.0149609	0.472	0.456352	0.310766	0.01476	376406	0.000867	8.36e-70	2669029	0.000116665	2669029	2.72953e-06	376406	TRUE	1.48013e-07	0.000116678	311.453	94.7713	311.419
rs461646	A	G	A	G	-0.0201	-0.000434983	0.81	0.713279	0.97866	0.0162619	376406	0.0011	2.13e-74	2669029	0.000125083	2669029	1.90085e-09	376406	TRUE	1.56576e-10	0.000124354	331.946	94.7713	333.893
rs4668555	T	C	T	C	-0.00583	0.00018105	0.723	0.741028	0.991378	0.0167546	376406	0.000968	1.75e-09	2662878	1.36216e-05	2662878	3.10224e-10	376406	TRUE	0.0349113	1.3614e-05	36.2528	94.7713	36.2732
rs4671381	C	T	C	T	0.0115	0.0178501	0.565	0.582603	0.231275	0.0149113	376406	0.000873	9.64e-40	2669029	6.50109e-05	2669029	3.8071e-06	376406	TRUE	0.000447432	6.50075e-05	173.518	94.7713	173.527
rs4676964	T	C	T	C	0.0122	0.00108114	0.503	0.466249	0.94147	0.0147249	376406	0.000866	3.37e-45	2669029	7.4353e-05	2669029	1.4322e-08	376406	TRUE	1.03993e-06	7.44173e-05	198.637	94.7713	198.465
rs4700102	T	A	T	A	0.00644	-0.00973665	0.288	0.268217	0.554646	0.0164801	376406	0.000956	1.62e-11	2669029	1.70018e-05	2669029	9.27352e-07	376406	TRUE	0.0694992	1.70088e-05	45.3978	94.7713	45.3791
rs4727799	T	C	T	C	0.0067	0.00908627	0.636	0.677226	0.5637	0.0157378	376406	0.000899	9.05e-14	2669029	2.08098e-05	2669029	8.85582e-07	376406	TRUE	0.0375631	2.07844e-05	55.4754	94.7713	55.5431
rs4730345	A	G	A	G	0.00676	0.0343451	0.577	0.544322	0.0197802	0.0147372	376406	0.000876	1.26e-14	2669029	2.23112e-05	2669029	1.44291e-05	376406	TRUE	0.595258	2.23069e-05	59.5391	94.7713	59.5505
rs4757956	A	G	A	G	-0.00593	-0.0198859	0.692	0.754348	0.241983	0.0169959	376406	0.000937	2.41e-10	2669029	1.50062e-05	2669029	3.63703e-06	376406	TRUE	0.258653	1.49898e-05	40.0088	94.7713	40.0526
rs4785187	A	G	A	G	0.0123	0.00578434	0.224	0.29343	0.720021	0.0161379	376406	0.00104	2.03e-32	2669029	5.24044e-05	2669029	3.41318e-07	376406	TRUE	0.000132206	5.25957e-05	140.387	94.7713	139.876
rs4785687	G	A	G	A	0.00809	0.0298278	0.641	0.566295	0.0445625	0.0148489	376406	0.000902	2.91e-19	2669029	3.01382e-05	2669029	1.072e-05	376406	TRUE	0.203156	3.01217e-05	80.3981	94.7713	80.4422
rs4793875	T	C	T	C	0.00993	-0.0217307	0.147	0.11226	0.348753	0.0231915	376406	0.00122	4.21e-16	2669029	2.48208e-05	2669029	2.33257e-06	376406	TRUE	0.0472248	2.47283e-05	66.0022	94.7713	66.2489
rs4800092	T	C	T	C	0.00796	-0.0168741	0.607	0.656677	0.273549	0.0154112	376406	0.000896	6.13e-19	2611932	3.02159e-05	2611932	3.18502e-06	376406	TRUE	0.0332304	3.02299e-05	78.9609	94.7713	78.9242
rs4808821	T	C	T	C	-0.00693	-0.00795628	0.792	0.814519	0.673972	0.0189118	376406	0.00107	8.33e-11	2669029	1.57159e-05	2669029	4.70219e-07	376406	TRUE	0.0596887	1.58229e-05	42.2323	94.7713	41.9468
rs4818005	A	G	A	G	-0.0103	-0.00717898	0.582	0.687443	0.649595	0.0158015	376406	0.000887	5.96e-31	2611932	5.1623e-05	2611932	5.48371e-07	376406	TRUE	0.000218647	5.16183e-05	134.83	94.7713	134.843
rs4888444	G	A	G	A	-0.024	-0.00251411	0.0442	0.0173245	0.963838	0.0554527	376406	0.00211	4.44e-30	2669029	4.84712e-05	2669029	5.46096e-09	376406	TRUE	7.6108e-05	4.86678e-05	129.902	94.7713	129.377
rs4903626	T	C	T	C	0.00545	0.007234	0.545	0.5518	0.62327	0.0147266	376406	0.000869	3.46e-10	2669029	1.47365e-05	2669029	6.41058e-07	376406	TRUE	0.080988	1.4731e-05	39.3179	94.7713	39.3327
rs4948487	A	C	A	C	-0.0134	0.0196566	0.485	0.495514	0.179946	0.014659	376406	0.000866	3.28e-54	2669029	8.96978e-05	2669029	4.77696e-06	376406	TRUE	2.85827e-05	8.96992e-05	239.431	94.7713	239.427
rs4952694	A	G	A	G	-0.00577	0.0057411	0.487	0.485904	0.697158	0.0147525	376406	0.000866	2.74e-11	2669029	1.66324e-05	2669029	4.02351e-07	376406	TRUE	0.0479208	1.66352e-05	44.4005	94.7713	44.3931
rs508168	A	G	A	G	-0.0097	-0.00737778	0.381	0.418638	0.620679	0.014908	376406	0.000891	1.4e-27	2669029	4.44034e-05	2669029	6.50666e-07	376406	TRUE	0.000768189	4.43802e-05	118.457	94.7713	118.519
rs519185	A	C	A	C	0.00995	-0.0217283	0.539	0.536972	0.142304	0.0148087	376406	0.000872	4.05e-30	2643932	4.92427e-05	2643932	5.71954e-06	376406	TRUE	0.00792324	4.92001e-05	130.088	94.7713	130.201
rs523934	A	G	A	G	-0.00784	0.0182282	0.399	0.273857	0.268303	0.0164666	376406	0.000884	6.97e-19	2669029	2.94688e-05	2669029	3.25555e-06	376406	TRUE	0.0373791	2.94788e-05	78.682	94.7713	78.6552
rs540356	A	C	A	C	0.00933	0.0128973	0.401	0.41221	0.389929	0.0150013	376406	0.000883	4.23e-26	2669029	4.18284e-05	2669029	1.96374e-06	376406	TRUE	0.00361652	4.18181e-05	111.618	94.7713	111.646
rs541531837	A	C	A	C	-0.0183	-0.0169808	0.107	0.0852291	0.520432	0.0264218	376406	0.00143	1.11e-37	2560940	6.39445e-05	2560940	1.09733e-06	376406	TRUE	6.8654e-05	6.39981e-05	163.906	94.7713	163.768
rs55745410	G	A	G	A	-0.0102	-0.00518477	0.357	0.371265	0.732077	0.015144	376406	0.000903	1.47e-29	2669029	4.78026e-05	2669029	3.11403e-07	376406	TRUE	0.000261634	4.7765e-05	127.492	94.7713	127.592
rs55760458	C	G	C	G	0.00959	0.0276383	0.331	0.32909	0.0758473	0.0155681	376406	0.00092	1.89e-25	2669029	4.0709e-05	2669029	8.37324e-06	376406	TRUE	0.0452153	4.07306e-05	108.716	94.7713	108.658
rs55903810	T	C	T	C	-0.00882	-0.0404775	0.275	0.201854	0.0270552	0.0183097	376406	0.00097	9.78e-20	2669029	3.09761e-05	2669029	1.29839e-05	376406	TRUE	0.259709	3.10197e-05	82.795	94.7713	82.6787
rs56034381	A	G	A	G	-0.0161	-0.0117113	0.104	0.0848666	0.655257	0.0262309	376406	0.00142	8.53e-30	2669029	4.81616e-05	2669029	5.29577e-07	376406	TRUE	0.000359686	4.83084e-05	128.943	94.7713	128.551
rs56314722	A	G	A	G	-0.00907	-0.0133621	0.185	0.224695	0.445978	0.0175324	376406	0.00112	4.19e-16	2669029	2.45706e-05	2669029	1.54316e-06	376406	TRUE	0.0328813	2.4807e-05	66.2121	94.7713	65.5811
rs56852527	T	C	T	C	-0.0105	0.00532401	0.205	0.235378	0.758541	0.0173196	376406	0.00107	1.27e-22	2669029	3.6078e-05	2669029	2.51043e-07	376406	TRUE	0.00156628	3.5936e-05	95.9176	94.7713	96.2966
rs58400863	A	G	A	G	-0.0131	0.00980273	0.348	0.354776	0.524491	0.0154025	376406	0.000909	7.23e-47	2669029	7.78087e-05	2669029	1.07611e-06	376406	TRUE	7.79846e-06	7.78752e-05	207.867	94.7713	207.69
rs58672202	C	G	C	G	0.00733	-0.0203856	0.169	0.180201	0.284373	0.0190422	376406	0.00116	2.33e-10	2669029	1.496e-05	2669029	3.04479e-06	376406	TRUE	0.222732	1.50913e-05	40.2796	94.7713	39.9293
rs6030775	C	T	C	T	-0.00878	0.0423567	0.447	0.51218	0.00389206	0.0146726	376406	0.000871	7.17e-24	2664736	3.81314e-05	2664736	2.21394e-05	376406	TRUE	0.398598	3.81111e-05	101.56	94.7713	101.614
rs60609026	C	A	C	A	-0.012	0.026128	0.202	0.202182	0.153781	0.0183187	376406	0.00108	1.09e-28	2669029	4.62532e-05	2669029	5.40464e-06	376406	TRUE	0.0101415	4.64244e-05	123.914	94.7713	123.457
rs6084229	C	T	C	T	0.00685	-0.00119608	0.504	0.463832	0.935236	0.0147192	376406	0.000866	2.54e-15	2664736	2.34791e-05	2664736	1.75428e-08	376406	TRUE	0.00679517	2.34597e-05	62.5155	94.7713	62.567
rs608819	A	C	A	C	0.00651	0.00159083	0.728	0.699996	0.920931	0.0160268	376406	0.000973	2.13e-11	2669029	1.67717e-05	2669029	2.61758e-08	376406	TRUE	0.0238679	1.67839e-05	44.7974	94.7713	44.7648
rs60924694	G	T	G	T	0.00726	0.0127122	0.198	0.206704	0.48352	0.0181434	376406	0.00109	2.32e-11	2669028	1.66211e-05	2669028	1.30422e-06	376406	TRUE	0.0918598	1.67395e-05	44.6789	94.7713	44.3629
rs6092934	C	T	C	T	0.0058	0.00902628	0.622	0.703728	0.574581	0.0160805	376406	0.000893	8.61e-11	2664736	1.58304e-05	2664736	8.37074e-07	376406	TRUE	0.0784833	1.58186e-05	42.153	94.7713	42.1845
rs60966951	C	G	C	G	-0.00881	0.00615653	0.415	0.290863	0.703659	0.0161849	376406	0.000922	1.23e-21	2421089	3.77106e-05	2421089	3.84413e-07	376406	TRUE	0.00162657	3.76865e-05	91.2457	94.7713	91.304
rs6141753	G	A	G	A	0.0115	-0.000528511	0.245	0.322398	0.973155	0.0157056	376406	0.00101	5.15e-30	2664736	4.86495e-05	2664736	3.00846e-09	376406	TRUE	7.06078e-05	4.89259e-05	130.381	94.7713	129.644
rs61576299	G	C	G	C	-0.00805	0.0442776	0.185	0.12006	0.048818	0.0224739	376406	0.00112	5.33e-13	2669029	1.93551e-05	2669029	1.03122e-05	376406	TRUE	0.494961	1.95412e-05	52.157	94.7713	51.6602
rs616523	T	C	T	C	0.00759	-0.0129145	0.502	0.452893	0.380051	0.0147123	376406	0.00087	2.49e-18	2643932	2.87861e-05	2643932	2.0471e-06	376406	TRUE	0.0239149	2.88036e-05	76.1569	94.7713	76.1106
rs61746970	A	G	A	G	0.023	0.0103038	0.0378	0.0402862	0.784245	0.0376337	376406	0.00227	3.89e-24	2669029	3.84622e-05	2669029	1.99153e-07	376406	TRUE	0.000947234	3.84807e-05	102.71	94.7713	102.661
rs61759161	T	C	T	C	-0.0078	0.00217986	0.238	0.250489	0.898981	0.0171712	376406	0.00102	1.7e-14	2669029	2.19092e-05	2669029	4.28156e-08	376406	TRUE	0.0101827	2.20674e-05	58.8998	94.7713	58.4775
rs61959481	A	G	A	G	-0.012	0.0033085	0.207	0.178449	0.86281	0.0191466	376406	0.00107	3.5e-29	2669029	4.71218e-05	2669029	7.93277e-08	376406	TRUE	0.000156228	4.72755e-05	126.186	94.7713	125.775
rs62007780	T	G	T	G	-0.00931	-0.0252159	0.415	0.395711	0.0946978	0.0150892	376406	0.000878	3.04e-26	2669028	4.21249e-05	2669028	7.41923e-06	376406	TRUE	0.0305124	4.20856e-05	112.332	94.7713	112.437
rs62017761	G	T	G	T	-0.00642	0.00981803	0.473	0.487223	0.504366	0.0147057	376406	0.000867	1.34e-13	2669029	2.05433e-05	2669029	1.18419e-06	376406	TRUE	0.0479016	2.05481e-05	54.8446	94.7713	54.8317
rs62179730	C	T	C	T	-0.00752	-0.00632792	0.309	0.319138	0.68895	0.0158087	376406	0.000941	1.3e-15	2643932	2.41544e-05	2643932	4.25672e-07	376406	TRUE	0.0144196	2.41492e-05	63.8503	94.7713	63.864
rs62193861	T	C	T	C	0.0136	-0.0184025	0.101	0.123016	0.412145	0.0224387	376406	0.00144	4.21e-21	2669029	3.34184e-05	2669029	1.78691e-06	376406	TRUE	0.0106946	3.35884e-05	89.6513	94.7713	89.1975
rs62221587	A	G	A	G	0.00777	-0.00414543	0.279	0.317449	0.792744	0.0157772	376406	0.000965	8.24e-16	2669029	2.42898e-05	2669029	1.83411e-07	376406	TRUE	0.00974561	2.42891e-05	64.8299	94.7713	64.8317
rs62334509	A	G	A	G	-0.00922	0.00438669	0.111	0.0596468	0.88624	0.0306625	376406	0.00138	2.3e-11	2669029	1.67241e-05	2669029	5.43757e-08	376406	TRUE	0.0267665	1.67771e-05	44.7793	94.7713	44.6379
rs62403110	A	G	A	G	0.00861	-0.0177117	0.303	0.21667	0.319435	0.0177896	376406	0.000946	9.26e-20	2643932	3.133e-05	2643932	2.6335e-06	376406	TRUE	0.0225207	3.13121e-05	82.7895	94.7713	82.8369
rs62468710	C	G	C	G	-0.0163	-0.00150191	0.0407	0.0618894	0.960731	0.0305038	376406	0.00224	2.71e-13	2560940	2.06762e-05	2560940	6.44059e-09	376406	TRUE	0.0105003	2.07469e-05	53.1327	94.7713	52.9516
rs62470547	G	A	G	A	-0.0139	0.0560296	0.106	0.0788894	0.0400461	0.0272879	376406	0.00141	7.24e-23	2669029	3.64102e-05	2669029	1.12005e-05	376406	TRUE	0.122701	3.66187e-05	97.7399	94.7713	97.1832
rs62549142	T	C	T	C	-0.008	-0.0150831	0.228	0.201976	0.410841	0.01834	376406	0.00103	8.88e-15	2669029	2.26018e-05	2669029	1.79692e-06	376406	TRUE	0.0499193	2.253e-05	60.1347	94.7713	60.3261
rs62552211	C	A	C	A	-0.0107	0.0265953	0.171	0.168183	0.17458	0.0195895	376406	0.00115	1.54e-20	2669029	3.24343e-05	2669029	4.89674e-06	376406	TRUE	0.0454919	3.246e-05	86.6394	94.7713	86.5709
rs62562210	A	G	A	G	-0.0127	0.0195148	0.115	0.107648	0.409227	0.023647	376406	0.00135	9.11e-21	2669029	3.31568e-05	2669029	1.80934e-06	376406	TRUE	0.0112544	3.28306e-05	87.6286	94.7713	88.4993
rs6265	T	C	T	C	-0.0196	0.0121975	0.187	0.154096	0.547669	0.0202868	376406	0.00111	8.87e-70	2669029	0.000116805	2669029	9.60417e-07	376406	TRUE	1.65399e-08	0.000116808	311.801	94.7713	311.793
rs6460944	T	C	T	C	0.0153	0.00517411	0.42	0.443722	0.725539	0.0147383	376406	0.000877	1.89e-68	2669029	0.00011402	2669029	3.27433e-07	376406	TRUE	6.45481e-09	0.000114049	304.434	94.7713	304.357
rs6483466	C	G	C	G	0.00629	0.00840045	0.277	0.370065	0.579736	0.0151695	376406	0.000967	7.76e-11	2669029	1.58522e-05	2669029	8.14719e-07	376406	TRUE	0.0770002	1.58471e-05	42.297	94.7713	42.3105
rs6492538	C	A	C	A	-0.00955	0.00284952	0.773	0.663021	0.854716	0.0155623	376406	0.00103	2.22e-20	2669029	3.22081e-05	2669029	8.90721e-08	376406	TRUE	0.00201374	3.20068e-05	85.4297	94.7713	85.9671
rs6497840	A	G	A	G	0.0142	-0.00755449	0.708	0.743088	0.652284	0.0167657	376406	0.000962	5.27e-49	2611932	8.3412e-05	2611932	5.39402e-07	376406	TRUE	1.45448e-06	8.33725e-05	217.781	94.7713	217.885
rs6508396	C	T	C	T	0.00584	-0.0231423	0.364	0.304701	0.147515	0.0159782	376406	0.0009	8.66e-11	2669029	1.57754e-05	2669029	5.57315e-06	376406	TRUE	0.354791	1.57912e-05	42.1477	94.7713	42.1057
rs6509401	C	T	C	T	-0.00577	0.00527056	0.468	0.495574	0.71957	0.0146798	376406	0.000867	2.96e-11	2669029	1.65941e-05	2669029	3.42467e-07	376406	TRUE	0.045116	1.65783e-05	44.2486	94.7713	44.2908
rs6598539	C	T	C	T	0.00804	0.00484234	0.51	0.521254	0.741563	0.0146833	376406	0.00087	2.5e-20	2643931	3.23005e-05	2643931	2.88941e-07	376406	TRUE	0.00313866	3.23079e-05	85.4225	94.7713	85.4031
rs6673919	C	T	C	T	-0.0147	0.00806258	0.593	0.627025	0.594504	0.0151461	376406	0.000881	1.87e-62	2669029	0.0001043	2669029	7.52821e-07	376406	TRUE	7.97999e-08	0.000104307	278.427	94.7713	278.409
rs6687568	A	T	A	T	-0.00787	0.00164146	0.211	0.22788	0.925152	0.0174723	376406	0.00106	1.18e-13	2669029	2.06527e-05	2669029	2.3448e-08	376406	TRUE	0.0116615	2.06224e-05	55.0428	94.7713	55.1236
rs6727872	C	T	C	T	-0.00761	-0.00417884	0.267	0.280365	0.798434	0.0163635	376406	0.000978	7.14e-15	2669029	2.26845e-05	2669029	1.73263e-07	376406	TRUE	0.012543	2.26681e-05	60.5031	94.7713	60.5469
rs6731872	G	T	G	T	0.0174	-0.0326804	0.825	0.834788	0.0965206	0.0196637	376406	0.00114	1.53e-52	2669029	8.72766e-05	2669029	7.33815e-06	376406	TRUE	0.000138965	8.7422e-05	233.352	94.7713	232.964
rs67326273	G	A	G	A	0.00738	-0.0117452	0.187	0.116719	0.605858	0.0227622	376406	0.00111	3.05e-11	2669029	1.65618e-05	2669029	7.07356e-07	376406	TRUE	0.063689	1.65606e-05	44.2013	94.7713	44.2045
rs67422659	G	A	G	A	0.0108	0.0127906	0.157	0.177979	0.503327	0.0191114	376406	0.00119	1.14e-19	2669029	3.08594e-05	2669029	1.18999e-06	376406	TRUE	0.0103446	3.08748e-05	82.4083	94.7713	82.3671
rs67446571	G	A	G	A	0.00931	0.0208299	0.38	0.439325	0.159577	0.0148098	376406	0.000892	1.65e-25	2669029	4.0813e-05	2669029	5.25557e-06	376406	TRUE	0.0186427	4.08418e-05	109.012	94.7713	108.936
rs6775106	C	T	C	T	-0.00706	0.038222	0.333	0.343475	0.0130209	0.0153922	376406	0.000938	5.2e-14	2560940	2.21205e-05	2560940	1.63819e-05	376406	TRUE	0.707153	2.21416e-05	56.7046	94.7713	56.6505
rs68140214	A	G	A	G	0.0102	0.00196103	0.174	0.213171	0.912904	0.0179292	376406	0.00114	3.77e-19	2660533	3.00891e-05	2660533	3.17828e-08	376406	TRUE	0.00230704	2.99061e-05	79.5685	94.7713	80.0554
rs6844991	A	C	A	C	-0.0103	-0.00101117	0.209	0.282205	0.950705	0.0163564	376406	0.00109	2.41e-21	2560940	3.48664e-05	2560940	1.01536e-08	376406	TRUE	0.000884409	3.50774e-05	89.8342	94.7713	89.2938
rs6853197	T	C	T	C	0.00509	0.0094602	0.485	0.486287	0.520612	0.0147263	376406	0.00087	4.8e-09	2643932	1.29462e-05	2643932	1.09637e-06	376406	TRUE	0.143105	1.29424e-05	34.2192	94.7713	34.2292
rs6856	C	T	C	T	-0.00759	-0.0130674	0.22	0.14458	0.528161	0.020715	376406	0.00104	3.72e-13	2669029	1.99552e-05	2669029	1.05719e-06	376406	TRUE	0.0482488	1.97711e-05	52.7706	94.7713	53.2619
rs6856114	C	A	C	A	-0.0058	-0.0285138	0.564	0.558755	0.0528725	0.0147285	376406	0.000873	2.94e-11	2669029	1.65374e-05	2669029	9.95714e-06	376406	TRUE	0.600755	1.65444e-05	44.1582	94.7713	44.1395
rs6874130	C	G	C	G	-0.00745	0.0372425	0.232	0.248898	0.0287032	0.0170249	376406	0.00103	3.79e-13	2669029	1.96009e-05	2669029	1.2713e-05	376406	TRUE	0.620626	1.97784e-05	52.7902	94.7713	52.3164
rs6934238	A	G	A	G	0.00869	-0.0011086	0.295	0.334805	0.943243	0.0155715	376406	0.00095	5.46e-20	2669029	3.13491e-05	2669029	1.34659e-08	376406	TRUE	0.00163716	3.14109e-05	83.8392	94.7713	83.6743
rs694786	C	T	C	T	0.00842	0.0198624	0.549	0.601468	0.183205	0.0149235	376406	0.000874	5.68e-22	2643932	3.51023e-05	2643932	4.70615e-06	376406	TRUE	0.0311092	3.51078e-05	92.8257	94.7713	92.8114
rs6969810	C	T	C	T	-0.00548	-0.00733471	0.59	0.629323	0.628607	0.0151641	376406	0.00088	4.88e-10	2669029	1.4529e-05	2669029	6.21553e-07	376406	TRUE	0.0824831	1.45287e-05	38.7781	94.7713	38.7789
rs701362	C	T	C	T	-0.00845	0.0220076	0.497	0.52273	0.133049	0.0146504	376406	0.000866	1.6e-22	2669029	3.56705e-05	2669029	5.99501e-06	376406	TRUE	0.0429638	3.57e-05	95.2876	94.7713	95.2089
rs7024179	A	C	A	C	0.00755	0.00407265	0.166	0.203737	0.822621	0.0181673	376406	0.00116	9.33e-11	2662878	1.59082e-05	2662878	1.33512e-07	376406	TRUE	0.0374651	1.57833e-05	42.0297	94.7713	42.3621
rs7032636	G	A	G	A	0.0115	-0.00501533	0.566	0.490812	0.73198	0.0146435	376406	0.000873	7.86e-40	2669029	6.50109e-05	2669029	3.11641e-07	376406	TRUE	1.62933e-05	6.49728e-05	173.426	94.7713	173.527
rs7042680	C	T	C	T	-0.00978	-0.00728145	0.163	0.211167	0.68597	0.0180086	376406	0.00117	7.33e-17	2669029	2.61783e-05	2669029	4.34332e-07	376406	TRUE	0.0104622	2.60988e-05	69.6603	94.7713	69.8725
rs7068714	A	C	A	C	0.00921	0.0147592	0.184	0.220812	0.404568	0.0177077	376406	0.00112	1.6e-16	2669029	2.53349e-05	2669029	1.84564e-06	376406	TRUE	0.0348001	2.54717e-05	67.9863	94.7713	67.6213
rs7072776	G	A	G	A	-0.013	-0.0219812	0.709	0.761677	0.200385	0.0171667	376406	0.000953	4.41e-42	2669029	6.97136e-05	2669029	4.35585e-06	376406	TRUE	0.000321987	6.97358e-05	186.14	94.7713	186.081
rs7088152	G	C	G	C	-0.00836	-0.0245857	0.8	0.823458	0.200673	0.019213	376406	0.00108	1.11e-14	2669029	2.24493e-05	2669029	4.35029e-06	376406	TRUE	0.127661	2.23647e-05	59.6932	94.7713	59.9191
rs709947	C	G	C	G	0.00867	0.00363619	0.645	0.669787	0.815754	0.0156053	376406	0.000905	9.31e-22	2669029	3.43853e-05	2669029	1.44243e-07	376406	TRUE	0.00163354	3.44236e-05	91.8807	94.7713	91.7785
rs7131178	T	A	T	A	-0.00948	-0.0286593	0.816	0.816966	0.130531	0.0189544	376406	0.00112	1.99e-17	2669029	2.68421e-05	2669029	6.07371e-06	376406	TRUE	0.118708	2.6987e-05	72.031	94.7713	71.6441
rs71367545	A	G	A	G	0.0108	0.00667321	0.2	0.216718	0.708606	0.0178557	376406	0.00108	2.29e-23	2669029	3.74654e-05	2669029	3.71075e-07	376406	TRUE	0.00154695	3.73248e-05	99.6246	94.7713	100
rs7148057	C	T	C	T	0.00833	-0.0329867	0.425	0.408918	0.0274252	0.0149571	376406	0.000876	1.89e-21	2669029	3.38777e-05	2669029	1.29218e-05	376406	TRUE	0.201107	3.39138e-05	90.52	94.7713	90.4236
rs71627577	G	A	G	A	-0.0156	0.0502907	0.109	0.173042	0.0101249	0.0195567	376406	0.00139	1.99e-29	2669029	4.71896e-05	2669029	1.7568e-05	376406	TRUE	0.124002	4.72698e-05	126.17	94.7713	125.956
rs7173420	G	A	G	A	0.00851	0.0470836	0.343	0.333439	0.00233636	0.0154689	376406	0.000911	1.02e-20	2669028	3.2693e-05	2669028	2.46125e-05	376406	TRUE	0.663841	3.26399e-05	87.1195	94.7713	87.2614
rs7181586	T	C	T	C	-0.00741	0.0431428	0.152	0.122046	0.0535094	0.0223447	376406	0.0012	7.47e-10	2669028	1.42861e-05	2669028	9.90396e-06	376406	TRUE	0.716332	1.41549e-05	37.7802	94.7713	38.1306
rs7189389	G	A	G	A	0.00892	0.000881639	0.288	0.273343	0.957266	0.0164533	376406	0.000956	1.04e-20	2669029	3.26172e-05	2669029	7.62819e-09	376406	TRUE	0.00123753	3.26311e-05	87.0962	94.7713	87.0591
rs7201780	T	C	T	C	-0.0078	0.0125912	0.459	0.466564	0.392659	0.0147299	376406	0.000873	3.78e-19	2643932	3.01924e-05	2643932	1.94124e-06	376406	TRUE	0.0185554	3.02155e-05	79.89	94.7713	79.829
rs72630922	A	G	A	G	-0.00652	0.0130912	0.416	0.373298	0.387629	0.0151531	376406	0.000878	1.1e-13	2669029	2.06607e-05	2669029	1.9829e-06	376406	TRUE	0.0715607	2.06553e-05	55.1307	94.7713	55.145
rs72678864	A	G	A	G	-0.0125	-0.0129984	0.159	0.138686	0.539827	0.0212021	376406	0.00118	5.64e-26	2669029	4.20421e-05	2669029	9.98544e-07	376406	TRUE	0.0016315	4.17872e-05	111.536	94.7713	112.216
rs72938351	G	A	G	A	-0.0152	-0.0142016	0.106	0.0961139	0.567705	0.0248526	376406	0.00141	2.17e-27	2669029	4.35389e-05	2669029	8.67514e-07	376406	TRUE	0.00113429	4.37885e-05	116.878	94.7713	116.211
rs7301138	C	T	C	T	-0.00811	-0.00228811	0.492	0.477782	0.87599	0.0146622	376406	0.000866	7.38e-21	2669029	3.28578e-05	2669029	6.46996e-08	376406	TRUE	0.00165388	3.28776e-05	87.7542	94.7713	87.7013
rs7302200	A	G	A	G	-0.00913	0.0102115	0.328	0.296495	0.523609	0.0160107	376406	0.000922	3.92e-23	2669029	3.67376e-05	2669029	1.0807e-06	376406	TRUE	0.00392402	3.67464e-05	98.0807	94.7713	98.0573
rs7310199	A	G	A	G	0.00704	0.00624091	0.834	0.801648	0.734231	0.0183826	376406	0.00116	1.44e-09	2669029	1.37997e-05	2669029	3.06216e-07	376406	TRUE	0.0694032	1.3723e-05	36.6276	94.7713	36.8323
rs73208983	T	G	T	G	-0.00887	-0.0116466	0.334	0.319988	0.459028	0.0157291	376406	0.000917	4.1e-22	2669029	3.50542e-05	2669029	1.45658e-06	376406	TRUE	0.00678112	3.50024e-05	93.4256	94.7713	93.564
rs7322280	G	A	G	A	-0.00715	-0.0126247	0.761	0.717053	0.43928	0.0163234	376406	0.00102	1.85e-12	2669029	1.84099e-05	2669029	1.58915e-06	376406	TRUE	0.0818001	1.85962e-05	49.6347	94.7713	49.1374
rs7424715	A	G	A	G	0.0103	0.0126743	0.759	0.765844	0.465408	0.0173628	376406	0.00101	2.97e-24	2669029	3.89638e-05	2669029	1.41564e-06	376406	TRUE	0.00370971	3.88118e-05	103.594	94.7713	104
rs74609643	A	G	A	G	0.02	0.000806847	0.0216	0.0458628	0.98186	0.0354852	376406	0.00298	2.06e-11	2668981	1.68762e-05	2668981	1.37352e-09	376406	TRUE	0.0193767	1.69068e-05	45.1245	94.7713	45.043
rs748807	T	C	T	C	0.00599	0.0176543	0.54	0.553732	0.230894	0.0147358	376406	0.000868	5.41e-12	2669029	1.78424e-05	2669029	3.81327e-06	376406	TRUE	0.192056	1.78252e-05	47.5769	94.7713	47.6227
rs75107734	A	T	A	T	-0.00689	-0.033351	0.335	0.301285	0.0366016	0.015956	376406	0.000917	5.91e-14	2669029	2.11513e-05	2669029	1.16067e-05	376406	TRUE	0.493503	2.11512e-05	56.4543	94.7713	56.4547
rs751514	C	T	C	T	0.00759	0.0224078	0.822	0.874149	0.307909	0.0219766	376406	0.00113	2e-11	2669029	1.69031e-05	2669029	2.76199e-06	376406	TRUE	0.159475	1.6858e-05	44.9951	94.7713	45.1156
rs75177132	T	C	T	C	-0.0187	0.00183243	0.0479	0.0598769	0.953197	0.0312209	376406	0.00203	2.96e-20	2662614	3.18691e-05	2662614	9.15187e-09	376406	TRUE	0.00143761	3.18956e-05	84.9284	94.7713	84.8577
rs7523793	C	T	C	T	0.00853	-0.0415085	0.36	0.316732	0.00867201	0.0158144	376406	0.000902	3.1e-21	2669029	3.35056e-05	2669029	1.83023e-05	376406	TRUE	0.385692	3.35282e-05	89.4907	94.7713	89.4304
rs752911	T	C	T	C	0.0058	0.021414	0.257	0.348675	0.165574	0.0154439	376406	0.000991	4.91e-09	2669029	1.28336e-05	2669029	5.1077e-06	376406	TRUE	0.44754	1.28472e-05	34.2899	94.7713	34.2538
rs7570001	T	C	T	C	0.00728	0.0079734	0.332	0.310832	0.614807	0.0158447	376406	0.000919	2.39e-15	2669029	2.35109e-05	2669029	6.72767e-07	376406	TRUE	0.0206762	2.35075e-05	62.7438	94.7713	62.7526
rs7581427	C	T	C	T	0.00847	-0.00872627	0.324	0.187792	0.63981	0.0186473	376406	0.000925	5.13e-20	2669029	3.14135e-05	2669029	5.81796e-07	376406	TRUE	0.00541814	3.1426e-05	83.8794	94.7713	83.8462
rs7595381	T	C	T	C	-0.00799	0.00816296	0.238	0.179226	0.667217	0.0189849	376406	0.00102	4.03e-15	2669029	2.29895e-05	2669029	4.91161e-07	376406	TRUE	0.0187044	2.31556e-05	61.8043	94.7713	61.3611
rs7612822	C	T	C	T	-0.00594	0.0211687	0.736	0.732063	0.202317	0.0166032	376406	0.000982	1.43e-09	2669029	1.37085e-05	2669029	4.31866e-06	376406	TRUE	0.350837	1.37115e-05	36.5968	94.7713	36.5889
rs7628131	T	C	T	C	0.0106	-0.0158673	0.189	0.139858	0.454094	0.0211958	376406	0.0011	1.05e-21	2669029	3.47903e-05	2669029	1.48885e-06	376406	TRUE	0.00721089	3.44449e-05	91.9374	94.7713	92.8595
rs763053	C	T	C	T	-0.0138	-0.0142058	0.231	0.349711	0.357297	0.0154322	376406	0.00103	2.96e-41	2662878	6.74068e-05	2662878	2.25123e-06	376406	TRUE	0.000116527	6.76591e-05	180.18	94.7713	179.508
rs7646954	A	G	A	G	0.0118	0.0181995	0.273	0.339026	0.241133	0.0155265	376406	0.00101	1.17e-31	2487805	5.48632e-05	2487805	3.65019e-06	376406	TRUE	0.00167314	5.52702e-05	137.509	94.7713	136.496
rs7648780	T	C	T	C	0.00583	-0.0274488	0.461	0.553605	0.0619455	0.0147046	376406	0.000868	1.9e-11	2669029	1.6902e-05	2669029	9.25725e-06	376406	TRUE	0.539363	1.68911e-05	45.0834	94.7713	45.1126
rs7668995	A	T	A	T	-0.0168	-0.00870863	0.288	0.296046	0.587067	0.0160353	376406	0.000956	1.89e-69	2669029	0.000115691	2669029	7.83594e-07	376406	TRUE	1.43181e-08	0.00011575	308.976	94.7713	308.818
rs7675389	C	T	C	T	-0.00532	-0.0182019	0.645	0.690685	0.253363	0.0159356	376406	0.000905	4.18e-09	2669029	1.2947e-05	2669029	3.4661e-06	376406	TRUE	0.318601	1.29611e-05	34.5939	94.7713	34.5562
rs7683916	C	A	C	A	0.00514	0.0183887	0.58	0.537517	0.212063	0.0147356	376406	0.000877	4.53e-09	2669029	1.28697e-05	2669029	4.13724e-06	376406	TRUE	0.372277	1.28716e-05	34.3552	94.7713	34.35
rs7762560	G	A	G	A	-0.00916	0.0127217	0.306	0.280299	0.436383	0.0163452	376406	0.00094	1.78e-22	2669029	3.55768e-05	2669029	1.60937e-06	376406	TRUE	0.00699226	3.56371e-05	95.1197	94.7713	94.9588
rs7779781	C	T	C	T	-0.00645	0.00073722	0.394	0.406481	0.960528	0.0148962	376406	0.000895	5.81e-13	2611932	1.9884e-05	2611932	6.50712e-09	376406	TRUE	0.0120247	1.98664e-05	51.8906	94.7713	51.9366
rs7787321	A	G	A	G	-0.00968	0.0366349	0.471	0.474029	0.0127136	0.0147028	376406	0.000867	5.99e-29	2669029	4.67024e-05	2669029	1.64941e-05	376406	TRUE	0.11127	4.66936e-05	124.632	94.7713	124.656
rs7790227	T	C	T	C	0.00757	-0.0232858	0.746	0.720702	0.153789	0.0163263	376406	0.000994	2.55e-14	2669029	2.17298e-05	2669029	5.40443e-06	376406	TRUE	0.179546	2.17167e-05	57.9638	94.7713	57.9988
rs7818819	A	G	A	G	0.00756	-0.0366756	0.672	0.617818	0.015742	0.0151876	376406	0.000926	3.43e-16	2643932	2.52093e-05	2643932	1.54923e-05	376406	TRUE	0.533454	2.51951e-05	66.6159	94.7713	66.6533
rs7829715	C	T	C	T	-0.00836	-0.0221286	0.521	0.547493	0.132242	0.0147003	376406	0.000866	4.7e-22	2669029	3.49147e-05	2669029	6.02003e-06	376406	TRUE	0.0471897	3.48832e-05	93.1073	94.7713	93.1916
rs7829948	A	G	A	G	0.00812	-0.00408021	0.275	0.288393	0.801144	0.0161998	376406	0.000969	5.39e-17	2669029	2.63087e-05	2669029	1.68536e-07	376406	TRUE	0.00672408	2.62913e-05	70.1741	94.7713	70.2206
rs7839347	T	G	T	G	-0.00635	0.00286485	0.459	0.470399	0.846169	0.0147666	376406	0.000869	2.68e-13	2669029	2.00054e-05	2669029	9.99973e-08	376406	TRUE	0.0169717	2.00257e-05	53.4502	94.7713	53.3959
rs7853970	C	T	C	T	0.00881	-0.0181727	0.537	0.545489	0.216516	0.0147047	376406	0.000868	3.39e-24	2669029	3.8596e-05	2669029	4.05761e-06	376406	TRUE	0.0158956	3.85955e-05	103.017	94.7713	103.018
rs7862979	C	A	C	A	0.00623	-0.0354499	0.659	0.690804	0.0252249	0.0158404	376406	0.000913	8.59e-12	2669029	1.74451e-05	2669029	1.33057e-05	376406	TRUE	0.761235	1.7444e-05	46.5593	94.7713	46.5623
rs7895483	T	C	T	C	0.00699	0.0213753	0.275	0.24001	0.212286	0.0171372	376406	0.000969	5.52e-13	2669029	1.9496e-05	2669029	4.13322e-06	376406	TRUE	0.171203	1.9483e-05	52.0016	94.7713	52.0363
rs7930009	A	G	A	G	0.0082	0.00257522	0.443	0.468199	0.860659	0.0146707	376406	0.000871	5.11e-21	2669029	3.32066e-05	2669029	8.18602e-08	376406	TRUE	0.00165847	3.31831e-05	88.5695	94.7713	88.6322
rs7930907	G	A	G	A	-0.0125	-0.020567	0.831	0.843472	0.313015	0.0203853	376406	0.00115	2.72e-27	2669029	4.42642e-05	2669029	2.70428e-06	376406	TRUE	0.00401739	4.38872e-05	117.141	94.7713	118.147
rs79476395	G	A	G	A	0.0155	0.035995	0.0729	0.0393537	0.337468	0.0375269	376406	0.00166	9.78e-21	2669029	3.26648e-05	2669029	2.44424e-06	376406	TRUE	0.0170933	3.24749e-05	86.6791	94.7713	87.1861
rs7969559	G	A	G	A	-0.00867	-0.0065699	0.71	0.64458	0.66847	0.0153413	376406	0.000954	1.01e-19	2669029	3.09439e-05	2669029	4.87235e-07	376406	TRUE	0.00520464	3.09546e-05	82.6211	94.7713	82.5927
rs8021636	T	C	T	C	0.0116	0.0442688	0.102	0.0627515	0.142532	0.0301882	376406	0.00143	5.78e-16	2669029	2.46536e-05	2669029	5.713e-06	376406	TRUE	0.139138	2.46503e-05	65.794	94.7713	65.8027
rs803567	A	G	A	G	0.00688	-0.015783	0.499	0.626898	0.30054	0.0152453	376406	0.000866	1.91e-15	2669029	2.36471e-05	2669029	2.84742e-06	376406	TRUE	0.0681794	2.36671e-05	63.1696	94.7713	63.1162
rs8069451	C	T	C	T	0.00967	0.0495187	0.256	0.173825	0.00926382	0.0190299	376406	0.000992	1.84e-22	2669029	3.56009e-05	2669029	1.79889e-05	376406	TRUE	0.3217	3.56202e-05	95.0746	94.7713	95.0232
rs817675	C	T	C	T	-0.0124	-0.0403944	0.717	0.715098	0.0127785	0.0162234	376406	0.000961	3.12e-38	2669029	6.23759e-05	2669029	1.64701e-05	376406	TRUE	0.0274325	6.23992e-05	166.556	94.7713	166.493
rs8185010	G	A	G	A	-0.00634	0.0358735	0.676	0.733757	0.0305274	0.0165837	376406	0.000925	7e-12	2669029	1.76009e-05	2669029	1.24315e-05	376406	TRUE	0.700581	1.76076e-05	46.996	94.7713	46.9781
rs823174	G	C	G	C	-0.00534	0.0103093	0.393	0.361644	0.499489	0.0152664	376406	0.000886	1.74e-09	2669029	1.36099e-05	2669029	1.21152e-06	376406	TRUE	0.137092	1.36048e-05	36.3122	94.7713	36.3258
rs828867	A	G	A	G	0.00899	-0.0105684	0.545	0.625911	0.489875	0.0153052	376406	0.000869	4.45e-25	2669029	4.00968e-05	2669029	1.26673e-06	376406	TRUE	0.00278489	4.00827e-05	106.986	94.7713	107.024
rs847726	G	A	G	A	0.00639	-0.0192475	0.547	0.644347	0.208315	0.0152975	376406	0.000869	2.04e-13	2669029	2.02582e-05	2669029	4.20583e-06	376406	TRUE	0.159358	2.02357e-05	54.0106	94.7713	54.0707
rs877674	A	G	A	G	0.0128	-0.0206433	0.126	0.168962	0.294513	0.0196927	376406	0.0013	1.2e-22	2669029	3.63216e-05	2669029	2.91939e-06	376406	TRUE	0.0131323	3.60854e-05	96.3165	94.7713	96.9467
rs8873	A	G	A	G	0.00706	-0.00197807	0.216	0.240059	0.908331	0.017179	376406	0.00105	1.95e-11	2669029	1.69383e-05	2669029	3.52236e-08	376406	TRUE	0.0240683	1.68814e-05	45.0578	94.7713	45.2096
rs908639	C	T	C	T	0.0134	0.0157136	0.801	0.82613	0.416682	0.0193471	376406	0.00109	1e-34	2660533	5.6802e-05	2660533	1.75253e-06	376406	TRUE	0.000360043	5.72434e-05	152.306	94.7713	151.132
rs917042	G	T	G	T	-0.0083	0.0376069	0.523	0.485954	0.0100339	0.0146066	376406	0.000871	1.5e-21	2643932	3.43443e-05	2643932	1.76106e-05	376406	TRUE	0.339512	3.43721e-05	90.8806	94.7713	90.8071
rs925421	G	A	G	A	-0.00893	0.00568127	0.738	0.730899	0.731392	0.0165502	376406	0.000984	1.22e-19	2669029	3.08565e-05	2669029	3.13062e-07	376406	TRUE	0.00411614	3.08383e-05	82.3108	94.7713	82.3593
rs9365753	T	C	T	C	0.00829	0.0276073	0.226	0.27749	0.0920916	0.0163893	376406	0.00104	1.14e-15	2669029	2.38056e-05	2669029	7.53823e-06	376406	TRUE	0.220422	2.4043e-05	64.1729	94.7713	63.5393
rs9370336	T	C	T	C	-0.0062	0.0203571	0.421	0.50203	0.166424	0.0147112	376406	0.000877	1.56e-12	2669029	1.87251e-05	2669029	5.0872e-06	376406	TRUE	0.234072	1.87402e-05	50.019	94.7713	49.9786
rs9373363	G	A	G	A	-0.0076	-0.0159586	0.246	0.333818	0.305479	0.0155731	376406	0.001	3.87e-14	2669029	2.16404e-05	2669029	2.78987e-06	376406	TRUE	0.0867997	2.14271e-05	57.1908	94.7713	57.76
rs9375282	G	T	G	T	0.0127	-0.0137836	0.288	0.330588	0.377154	0.0156072	376406	0.000956	2.82e-40	2669029	6.61165e-05	2669029	2.07215e-06	376406	TRUE	0.000121289	6.6147e-05	176.56	94.7713	176.478
rs9423279	G	C	G	C	-0.0111	0.0174072	0.649	0.598534	0.248003	0.0150684	376406	0.000912	2.78e-34	2638709	5.61359e-05	2638709	3.54542e-06	376406	TRUE	0.00128368	5.61342e-05	148.13	94.7713	148.135
rs951740	A	G	A	G	0.017	-0.0134386	0.625	0.606165	0.371339	0.0150326	376406	0.000894	1.65e-80	2669029	0.00013546	2669029	2.12317e-06	376406	TRUE	4.97096e-09	0.000135469	361.619	94.7713	361.595
rs9517908	A	G	A	G	-0.0126	-0.00287342	0.781	0.825271	0.881636	0.0192982	376406	0.00105	1.27e-33	2669029	5.39493e-05	2669029	5.88993e-08	376406	TRUE	4.5168e-05	5.43083e-05	144.958	94.7713	144
rs9540731	T	C	T	C	-0.0106	-0.012055	0.506	0.45957	0.413951	0.0147559	376406	0.00087	2.1e-34	2643932	5.61434e-05	2643932	1.77316e-06	376406	TRUE	0.000405067	5.61719e-05	148.523	94.7713	148.448
rs9565423	A	G	A	G	0.00692	0.0127447	0.414	0.385244	0.398005	0.0150791	376406	0.000879	3.49e-15	2669029	2.32205e-05	2669029	1.89781e-06	376406	TRUE	0.0481031	2.32349e-05	62.0159	94.7713	61.9776
rs9576317	G	T	G	T	0.0145	-0.0123672	0.875	0.91343	0.634243	0.0259944	376406	0.00138	7.19e-26	2393527	4.61232e-05	2393527	6.01352e-07	376406	TRUE	0.000601332	4.59922e-05	110.089	94.7713	110.402
rs957906	G	T	G	T	0.00831	-0.0169008	0.206	0.249768	0.320499	0.0170126	376406	0.00108	1.89e-14	2595894	2.28065e-05	2595894	2.62191e-06	376406	TRUE	0.0703349	2.25902e-05	58.643	94.7713	59.2045
rs9651873	C	A	C	A	-0.00655	-0.0112724	0.44	0.553501	0.447718	0.0148473	376406	0.000876	7.91e-14	2643932	2.11454e-05	2643932	1.53138e-06	376406	TRUE	0.053701	2.11424e-05	55.9001	94.7713	55.9081
rs9787575	T	C	T	C	0.0135	-0.00758185	0.155	0.117255	0.740996	0.0229382	376406	0.0012	1.41e-29	2669029	4.74167e-05	2669029	2.90253e-07	376406	TRUE	0.000266758	4.77404e-05	127.426	94.7713	126.562
rs9839000	G	A	G	A	0.00793	0.0103631	0.324	0.194814	0.575171	0.0184907	376406	0.000925	9.95e-18	2669029	2.75358e-05	2669029	8.34484e-07	376406	TRUE	0.0128014	2.75466e-05	73.5247	94.7713	73.4959
rs9872650	T	C	T	C	0.00682	-0.0390567	0.7	0.743502	0.0198678	0.0167709	376406	0.000944	5.07e-13	2669029	1.95552e-05	2669029	1.44085e-05	376406	TRUE	0.719062	1.95352e-05	52.141	94.7713	52.1945
rs9898228	C	T	C	T	0.0109	-0.045513	0.0883	0.0373291	0.237764	0.0385509	376406	0.00153	9.65e-13	2669029	1.90156e-05	2669029	3.70293e-06	376406	TRUE	0.161706	1.91291e-05	51.0572	94.7713	50.754
rs9902312	C	T	C	T	0.00727	0.00907263	0.323	0.350789	0.554802	0.0153622	376406	0.000926	3.96e-15	2669029	2.30932e-05	2669029	9.26627e-07	376406	TRUE	0.0272991	2.31148e-05	61.6954	94.7713	61.6378
rs9909210	T	C	T	C	0.0063	-0.0125934	0.567	0.553686	0.393104	0.0147464	376406	0.000874	5.4e-13	2669029	1.94669e-05	2669029	1.93758e-06	376406	TRUE	0.082802	1.94887e-05	52.0168	94.7713	51.9587
rs9917941	G	C	G	C	-0.00756	-0.00241496	0.68	0.688575	0.878853	0.0158437	376406	0.000938	7.78e-16	2611932	2.48694e-05	2611932	6.17238e-08	376406	TRUE	0.00656948	2.48732e-05	64.9688	94.7713	64.9588
rs991841	C	T	C	T	0.00899	0.00889868	0.337	0.41982	0.54831	0.0148238	376406	0.00092	1.5e-22	2643932	3.61142e-05	2643932	9.57365e-07	376406	TRUE	0.00387761	3.61154e-05	95.4901	94.7713	95.4869
rs9961429	T	C	T	C	-0.00795	-0.0195818	0.813	0.761129	0.256665	0.0172632	376406	0.00111	7.98e-13	2669029	1.92188e-05	2669029	3.41827e-06	376406	TRUE	0.145382	1.92175e-05	51.293	94.7713	51.2966

## Sheet: Table S4
Table S4. Associations of single nucleotide polymorphisms for tobacco smoking and alcohol consumption in UKBB
Cigarettes per day (Saunders et al. 2022)
SNP	effect_allele.exposure	other_allele.exposure	effect_allele.outcome	other_allele.outcome	beta.exposure	beta.outcome	eaf.exposure	eaf.outcome	se.outcome	pval.outcome	samplesize.outcome	se.exposure	pval.exposure	samplesize.exposure	rsq.exposure	effective_n.exposure	rsq.outcome	effective_n.outcome	steiger_dir	steiger_pval	R2	F	FMean	F_pow_beta_se
rs10128753	A	C	A	C	-0.0137	0.02684	0.387	0.3912	0.01998	0.179226	420531	0.00185	1.13e-13	618489	8.86602e-05	618489	4.29118e-06	420531	TRUE	0.000238092	8.90518e-05	55.0823	91.6727	54.84
rs10204824	G	A	G	A	-0.0158	-0.003614	0.644	0.6492	0.02067	0.861192	420531	0.00188	4.73e-17	618489	0.000114187	618489	7.26941e-08	420531	TRUE	1.87119e-07	0.000114467	70.8044	91.6727	70.6315
rs10240199	C	G	C	G	-0.0173	-0.09327	0.109	0.1011	0.03109	0.00269774	420531	0.00288	1.93e-09	618489	5.8338e-05	618489	2.14012e-05	420531	TRUE	0.131828	5.81335e-05	35.9569	91.6727	36.0834
rs10248004	T	C	T	C	-0.0133	-0.03659	0.757	0.7673	0.02322	0.11508	420531	0.00218	1.13e-09	573984	6.48431e-05	573984	5.90475e-06	420531	TRUE	0.00560468	6.50782e-05	37.3561	91.6727	37.2212
rs10742683	A	G	A	G	-0.0137	0.0317	0.416	0.4354	0.0196	0.105852	420531	0.00182	5.53e-14	618489	9.16069e-05	618489	6.22025e-06	420531	TRUE	0.000398626	9.11963e-05	56.4089	91.6727	56.6628
rs10922300	T	C	T	C	-0.0154	-0.03319	0.164	0.1717	0.02571	0.196698	420531	0.00243	2.58e-10	616549	6.5138e-05	616549	3.9629e-06	420531	TRUE	0.00236438	6.50312e-05	40.0974	91.6727	40.1633
rs10992828	A	G	A	G	-0.0127	0.02563	0.26	0.2813	0.02171	0.237903	420531	0.00205	5.78e-10	618489	6.20501e-05	618489	3.31421e-06	420531	TRUE	0.00244238	6.20644e-05	38.3884	91.6727	38.3795
rs112042980	C	T	C	T	-0.0178	-0.04241	0.124	0.1272	0.02866	0.138931	420531	0.00273	7.57e-11	618489	6.87313e-05	618489	5.20698e-06	420531	TRUE	0.00264433	6.88329e-05	42.5752	91.6727	42.5123
rs113071160	C	T	C	T	0.017	0.06466	0.119	0.1313	0.02942	0.0279898	420531	0.00278	1e-09	617804	6.05247e-05	617804	1.14864e-05	420531	TRUE	0.0280703	6.05969e-05	37.4392	91.6727	37.3945
rs113479202	T	C	T	C	-0.018	-0.0184	0.117	0.1122	0.03061	0.547898	420531	0.00291	6.1e-10	572408	6.68384e-05	572408	8.59236e-07	420531	TRUE	0.000358312	6.69455e-05	38.3226	91.6727	38.2612
rs11648938	C	T	C	T	-0.0127	-0.01014	0.595	0.5987	0.01987	0.609677	420531	0.00183	3.99e-12	616549	7.81097e-05	616549	6.19276e-07	420531	TRUE	5.6811e-05	7.77337e-05	47.9302	91.6727	48.1621
rs11725618	C	T	C	T	0.0196	-0.0004641	0.283	0.2657	0.0225	0.983544	420531	0.002	1.17e-22	618489	0.000155258	618489	1.01172e-09	420531	TRUE	5.01673e-10	0.000155901	96.4375	91.6727	96.04
rs117911387	A	G	A	G	-0.03	0.0051	0.0408	0.04665	0.04604	0.911801	420531	0.00455	3.97e-11	618489	7.02843e-05	618489	2.91792e-08	420531	TRUE	3.97134e-05	7.04436e-05	43.5715	91.6727	43.473
rs12127865	G	A	G	A	0.0135	0.03169	0.441	0.4424	0.01957	0.105487	420531	0.00181	9.27e-14	616549	9.02205e-05	616549	6.2354e-06	420531	TRUE	0.000463748	8.98562e-05	55.4055	91.6727	55.6302
rs1217106	G	A	G	A	-0.0181	-0.03005	0.788	0.777	0.02366	0.20408	420531	0.0022	1.81e-16	618489	0.000109429	618489	3.83585e-06	420531	TRUE	2.09887e-05	0.000109458	67.706	91.6727	67.688
rs12447501	T	C	T	C	-0.013	-0.01012	0.231	0.2393	0.02287	0.658112	420531	0.00214	1.27e-09	616549	5.98504e-05	616549	4.65621e-07	420531	TRUE	0.000420154	6.0042e-05	37.0209	91.6727	36.9028
rs12514566	A	G	A	G	-0.0119	-0.03138	0.338	0.3296	0.02051	0.126038	420531	0.0019	4.36e-10	618489	6.34203e-05	618489	5.56642e-06	420531	TRUE	0.00504602	6.33722e-05	39.1973	91.6727	39.2271
rs12590968	C	G	C	G	0.0171	0.0119	0.328	0.3283	0.02072	0.565848	420531	0.00191	3.59e-19	618489	0.00012958	618489	7.84365e-07	420531	TRUE	1.50053e-07	0.000128904	79.7355	91.6727	80.1541
rs12638345	T	C	T	C	0.012	-0.004688	0.587	0.5826	0.01982	0.813055	420531	0.00183	5.39e-11	618489	6.95184e-05	618489	1.33037e-07	420531	TRUE	6.62977e-05	6.98201e-05	43.1859	91.6727	42.9992
rs1291809	C	G	C	G	-0.0122	0.06279	0.387	0.3964	0.02008	0.00176604	420531	0.00185	3.32e-11	618489	7.03097e-05	618489	2.32513e-05	420531	TRUE	0.0746192	7.06189e-05	43.68	91.6727	43.4887
rs12922230	T	C	T	C	0.0113	0.02706	0.331	0.3369	0.02067	0.190327	420531	0.00191	4.12e-09	616549	5.67674e-05	616549	4.07546e-06	420531	TRUE	0.00581698	5.65511e-05	34.8684	91.6727	35.0018
rs12967143	C	G	C	G	-0.0137	0.008697	0.699	0.7026	0.02133	0.683439	420531	0.00196	2.92e-12	618489	7.89885e-05	618489	3.95331e-07	420531	TRUE	3.59316e-05	7.89796e-05	48.8517	91.6727	48.8572
rs13072911	G	T	G	T	-0.0137	-0.01978	0.656	0.654	0.02045	0.333273	420531	0.00193	1.27e-12	591995	8.51085e-05	591995	2.22469e-06	420531	TRUE	0.000125561	8.47098e-05	50.1518	91.6727	50.3879
rs13082712	A	T	A	T	0.0129	0.0111	0.413	0.4106	0.01975	0.574116	420531	0.0019	9.21e-12	572408	8.05254e-05	572408	7.51131e-07	420531	TRUE	6.56013e-05	8.06859e-05	46.1888	91.6727	46.097
rs13269731	C	T	C	T	0.0158	-0.03855	0.6	0.5898	0.02016	0.055847	420531	0.00195	6.47e-16	545914	0.000120246	545914	8.69497e-06	420531	TRUE	9.32409e-05	0.000119827	65.4229	91.6727	65.6515
rs1355890	T	A	T	A	-0.0126	-0.02952	0.598	0.602	0.01996	0.139252	420531	0.00183	5.98e-12	618489	7.66435e-05	618489	5.20132e-06	420531	TRUE	0.00119864	7.63305e-05	47.213	91.6727	47.4066
rs141486917	A	G	A	G	0.019	-0.02802	0.0873	0.07916	0.03597	0.436014	420531	0.00319	2.23e-09	618489	5.73549e-05	618489	1.44298e-06	420531	TRUE	0.00143176	5.7528e-05	35.5824	91.6727	35.4753
rs1449371	C	T	C	T	0.0144	-0.004692	0.621	0.6256	0.02007	0.815173	420531	0.00185	6.57e-15	618489	9.79509e-05	618489	1.29965e-07	420531	TRUE	1.8285e-06	9.76081e-05	60.3752	91.6727	60.5873
rs150299	T	C	T	C	0.0143	-0.0001055	0.516	0.5141	0.01942	0.995667	420531	0.00184	8.36e-15	591995	0.000102018	591995	7.01795e-11	420531	TRUE	5.60572e-07	0.00010214	60.4725	91.6727	60.3999
rs1565735	A	T	A	T	0.0189	-0.001788	0.2	0.2015	0.02434	0.941456	420531	0.00225	3.55e-17	618489	0.000114072	618489	1.28321e-08	420531	TRUE	1.24194e-07	0.000114307	70.7056	91.6727	70.56
rs1582325	G	A	G	A	-0.0163	0.0399	0.609	0.6145	0.01993	0.0452898	420531	0.00185	9.57e-19	616549	0.000125896	616549	9.53084e-06	420531	TRUE	4.76549e-05	0.000126532	78.0226	91.6727	77.6304
rs1601071	A	G	A	G	-0.0117	0.02598	0.618	0.6212	0.01997	0.193152	420531	0.00185	2.87e-10	618489	6.4665e-05	618489	4.02462e-06	420531	TRUE	0.00253025	6.46329e-05	39.9772	91.6727	39.9971
rs1657936	T	C	T	C	-0.0196	0.01495	0.792	0.8106	0.02464	0.544001	420531	0.00221	7.47e-19	618489	0.000127157	618489	8.75396e-07	420531	TRUE	2.29152e-07	0.00012657	78.2918	91.6727	78.6552
rs17153597	A	G	A	G	-0.0133	-0.03397	0.208	0.2081	0.02369	0.15167	420531	0.00222	1.79e-09	618489	5.80285e-05	618489	4.88948e-06	420531	TRUE	0.00682962	5.82803e-05	36.0477	91.6727	35.892
rs1870293	C	T	C	T	-0.0119	0.01089	0.637	0.6359	0.02013	0.588437	420531	0.00187	1.78e-10	616549	6.56774e-05	616549	6.9594e-07	420531	TRUE	0.000277875	6.54892e-05	40.3798	91.6727	40.4959
rs1892559	G	C	G	C	0.0115	-0.01353	0.331	0.3364	0.02051	0.509331	420531	0.00191	1.7e-09	618489	5.86102e-05	618489	1.03483e-06	420531	TRUE	0.000895479	5.85706e-05	36.2273	91.6727	36.2517
rs1950381	C	T	C	T	0.012	-0.03522	0.374	0.3669	0.02005	0.0790679	420531	0.00186	1.16e-10	618489	6.72941e-05	618489	7.33755e-06	420531	TRUE	0.00597547	6.74277e-05	41.706	91.6727	41.6233
rs2072659	G	C	G	C	-0.0261	0.0459	0.0984	0.1087	0.03328	0.167726	420531	0.00302	6.08e-18	616549	0.000121129	616549	4.52336e-06	420531	TRUE	9.00433e-06	0.00012087	74.5313	91.6727	74.6908
rs2074393	C	G	C	G	-0.0129	0.0006396	0.303	0.291	0.02153	0.976293	420531	0.00196	5.03e-11	618489	7.00336e-05	618489	2.09862e-09	420531	TRUE	3.12452e-05	7.02886e-05	43.4756	91.6727	43.3179
rs2133203	T	C	T	C	-0.0138	-0.0027	0.416	0.4038	0.01979	0.891477	420531	0.0019	2.88e-13	572408	9.21524e-05	572408	4.42629e-08	420531	TRUE	3.78067e-06	9.25325e-05	52.9711	91.6727	52.7535
rs215600	A	G	A	G	-0.0214	0.01485	0.644	0.6449	0.02027	0.463767	420531	0.00188	4.76e-30	618489	0.000209455	618489	1.27629e-06	420531	TRUE	2.45141e-11	0.000209987	129.902	91.6727	129.572
rs2231156	A	C	A	C	-0.0216	0.0946	0.0942	0.1071	0.03243	0.00353183	420531	0.00308	2.16e-12	618489	7.95135e-05	618489	2.02341e-05	420531	TRUE	0.0270401	7.96197e-05	49.2477	91.6727	49.182
rs2273500	C	T	C	T	0.0404	-0.000552	0.151	0.1445	0.02761	0.984052	420531	0.00252	8.19e-58	612229	0.00041963	612229	9.50494e-10	420531	TRUE	1.71672e-24	0.000418483	256.314	91.6727	257.017
rs2447091	C	T	C	T	0.013	0.01897	0.389	0.3945	0.01992	0.341036	420531	0.00184	1.64e-12	618489	8.07022e-05	618489	2.15655e-06	420531	TRUE	0.0001699	8.03355e-05	49.6905	91.6727	49.9173
rs2451381	A	T	A	T	0.0142	0.04252	0.218	0.2221	0.02388	0.0749894	420531	0.00236	1.76e-09	528100	6.85501e-05	528100	7.53909e-06	420531	TRUE	0.0074157	6.87496e-05	36.309	91.6727	36.2037
rs258776	T	C	T	C	-0.0112	-0.006068	0.458	0.4518	0.01971	0.758228	420531	0.0018	4.65e-10	618489	6.25941e-05	618489	2.25383e-07	420531	TRUE	0.00019848	6.22774e-05	38.5202	91.6727	38.716
rs2851509	G	A	G	A	0.0117	-0.04117	0.719	0.7139	0.02166	0.0574116	420531	0.002	4.33e-09	618489	5.53295e-05	618489	8.59103e-06	420531	TRUE	0.0241211	5.53142e-05	34.213	91.6727	34.2225
rs28694505	T	C	T	C	0.0137	0.005303	0.209	0.2038	0.02411	0.825886	420531	0.00221	6.42e-10	618489	6.21297e-05	618489	1.15041e-07	420531	TRUE	0.000160613	6.20574e-05	38.3841	91.6727	38.4288
rs3021131	A	C	A	C	-0.0164	0.008694	0.275	0.2817	0.02166	0.688177	420531	0.00201	4.58e-16	618489	0.000107626	618489	3.83112e-07	420531	TRUE	1.05536e-06	0.000107248	66.3385	91.6727	66.5726
rs34839	C	T	C	T	0.0119	0.0337	0.451	0.4567	0.01951	0.0841395	420531	0.00188	2.35e-10	572044	7.00358e-05	572044	7.0949e-06	420531	TRUE	0.00497381	7.0125e-05	40.1173	91.6727	40.0662
rs35247189	A	C	A	C	-0.0141	0.02254	0.223	0.2365	0.02307	0.328625	420531	0.00216	7.47e-11	618489	6.88922e-05	618489	2.26995e-06	420531	TRUE	0.000676207	6.8896e-05	42.6142	91.6727	42.6119
rs3809047	C	T	C	T	0.028	-0.09495	0.08	0.07432	0.03555	0.00756833	420531	0.00331	2.72e-17	618489	0.000115686	618489	1.69632e-05	420531	TRUE	0.000897305	0.000115405	71.3846	91.6727	71.5583
rs4307079	T	A	T	A	0.0131	0.001485	0.291	0.2769	0.02187	0.945867	420531	0.00198	4.05e-11	618489	7.07703e-05	618489	1.09638e-08	420531	TRUE	3.22886e-05	7.08128e-05	43.7999	91.6727	43.7736
rs4402868	A	T	A	T	-0.0115	0.03234	0.345	0.3537	0.02041	0.113006	420531	0.00189	1.39e-09	618489	5.98571e-05	618489	5.97029e-06	420531	TRUE	0.00808616	5.97704e-05	36.9694	91.6727	37.023
rs4577498	T	C	T	C	0.0125	0.01472	0.359	0.3615	0.02023	0.466874	420531	0.00187	3e-11	618489	7.22395e-05	618489	1.259e-06	420531	TRUE	0.000223233	7.19122e-05	44.48	91.6727	44.6824
rs4630328	A	G	A	G	-0.0163	-0.01118	0.365	0.375	0.02008	0.577564	420531	0.00187	2.73e-18	618489	0.000122831	618489	7.37157e-07	420531	TRUE	3.12559e-07	0.000123161	76.1826	91.6727	75.9787
rs4917017	A	G	A	G	-0.0153	-0.01536	0.293	0.3029	0.02107	0.466122	420531	0.00202	3.39e-14	591995	9.68995e-05	591995	1.26374e-06	420531	TRUE	1.53364e-05	9.6984e-05	57.4194	91.6727	57.3694
rs4933712	A	G	A	G	0.0129	-0.0398	0.357	0.3479	0.02025	0.0493174	420531	0.00188	6.46e-12	618489	7.61202e-05	618489	9.18578e-06	420531	TRUE	0.00438712	7.63992e-05	47.2555	91.6727	47.083
rs56113850	C	T	C	T	0.0557	-0.01282	0.565	0.5741	0.01962	0.513452	420531	0.00181	1e-200	618489	0.00152883	618489	1.01527e-06	420531	TRUE	4.6013e-81	0.00152503	944.651	91.6727	947.007
rs58379124	C	T	C	T	0.0333	-0.005128	0.762	0.7698	0.02312	0.824442	420531	0.00211	6.54e-56	618489	0.000402548	618489	1.16983e-07	420531	TRUE	5.69905e-23	0.000402208	248.86	91.6727	249.071
rs6078373	A	G	A	G	0.0149	-0.03803	0.406	0.4017	0.0197	0.0534564	420531	0.00183	4.94e-16	618489	0.000107175	618489	8.86177e-06	420531	TRUE	0.000223898	0.000107082	66.2357	91.6727	66.2934
rs6141314	A	G	A	G	0.0204	-0.01446	0.26	0.2399	0.02279	0.525775	420531	0.00205	2.9e-23	618489	0.000160086	618489	9.57308e-07	420531	TRUE	5.18376e-09	0.000160138	99.0594	91.6727	99.0268
rs62373813	T	C	T	C	-0.0138	-0.002664	0.287	0.2972	0.02123	0.90014	420531	0.00206	2.39e-11	573984	7.81793e-05	573984	3.74432e-08	420531	TRUE	2.03714e-05	7.79399e-05	44.7396	91.6727	44.877
rs6699355	T	C	T	C	-0.0231	-0.0007152	0.875	0.8856	0.03143	0.981843	420531	0.00273	2.51e-17	614340	0.000116531	614340	1.23132e-09	420531	TRUE	7.60389e-08	0.000116727	71.7183	91.6727	71.5976
rs6711254	A	G	A	G	0.0174	-0.002763	0.83	0.8275	0.02567	0.914261	420531	0.00239	3.58e-13	618489	8.56909e-05	618489	2.75495e-08	420531	TRUE	5.40139e-06	8.54389e-05	52.8473	91.6727	53.0033
rs6775877	G	A	G	A	-0.0166	-0.03092	0.115	0.1131	0.03055	0.311387	420531	0.00282	3.68e-09	618489	5.60226e-05	618489	2.4359e-06	420531	TRUE	0.00303635	5.60902e-05	34.693	91.6727	34.6512
rs6811929	T	A	T	A	0.0134	0.003571	0.223	0.2213	0.02342	0.87878	420531	0.00216	4.96e-10	618489	6.22221e-05	618489	5.52853e-08	420531	TRUE	0.000128639	6.22251e-05	38.4878	91.6727	38.4859
rs699165	G	A	G	A	0.014	-0.0424	0.748	0.7319	0.02212	0.0552077	420531	0.00207	1.14e-11	618489	7.39525e-05	618489	8.73699e-06	420531	TRUE	0.00474589	7.38904e-05	45.7036	91.6727	45.742
rs7139640	C	T	C	T	-0.0112	0.03319	0.604	0.6251	0.02015	0.0995405	420531	0.00184	1.09e-09	618489	5.99023e-05	618489	6.45157e-06	420531	TRUE	0.00927916	6.00065e-05	37.1155	91.6727	37.051
rs7240682	G	C	G	C	0.0147	0.001543	0.229	0.2281	0.02318	0.946935	420531	0.00215	7.15e-12	611727	7.64132e-05	611727	1.05368e-08	420531	TRUE	1.61284e-05	7.63053e-05	46.6814	91.6727	46.7474
rs72736802	T	A	T	A	0.0823	-0.0234	0.359	0.3418	0.02053	0.25439	420531	0.00192	1e-200	591995	0.0030941	591995	3.08927e-06	420531	TRUE	1.67267e-157	0.00311733	1851.21	91.6727	1837.37
rs72895674	G	C	G	C	-0.0165	0.002466	0.121	0.1304	0.02888	0.931966	420531	0.00275	2.26e-09	618489	5.82032e-05	618489	1.73379e-08	420531	TRUE	0.000175976	5.79125e-05	35.8202	91.6727	36
rs7351050	A	G	A	G	-0.0204	-0.03121	0.162	0.1573	0.02673	0.242996	420531	0.00245	8.45e-17	611042	0.000113451	611042	3.24185e-06	420531	TRUE	9.97991e-06	0.000112992	69.0507	91.6727	69.3311
rs75596189	T	C	T	C	0.0482	0.0239	0.107	0.1135	0.03093	0.439643	420531	0.0029	5.48e-62	618489	0.000446451	618489	1.41984e-06	420531	TRUE	1.92292e-23	0.000443976	274.715	91.6727	276.247
rs7599488	T	C	T	C	0.0147	-0.01656	0.434	0.4235	0.01958	0.397741	420531	0.00181	5.75e-16	618489	0.000106635	618489	1.70098e-06	420531	TRUE	6.35506e-06	0.000106162	65.6671	91.6727	65.9595
rs77235879	T	G	T	G	-0.0139	0.00485	0.347	0.3515	0.02041	0.812157	420531	0.00208	1.82e-11	512209	8.71805e-05	512209	1.34277e-07	420531	TRUE	1.62531e-05	8.75593e-05	44.8524	91.6727	44.6584
rs78408772	T	C	T	C	-0.0227	-0.005444	0.101	0.1046	0.032	0.864928	420531	0.00299	3.23e-14	618489	9.31833e-05	618489	6.88241e-08	420531	TRUE	2.6195e-06	9.35756e-05	57.8807	91.6727	57.6381
rs7951365	C	T	C	T	0.0155	-0.01828	0.312	0.3099	0.02108	0.386011	420531	0.00194	1.12e-15	618489	0.000103201	618489	1.78819e-06	420531	TRUE	1.01563e-05	0.000103142	63.7987	91.6727	63.8352
rs8614	A	C	A	C	0.0169	-0.03586	0.187	0.1772	0.02514	0.153745	420531	0.00231	2.68e-13	618489	8.65329e-05	618489	4.83829e-06	420531	TRUE	0.000379731	8.68431e-05	53.716	91.6727	53.5241
rs889398	T	C	T	C	-0.0133	-0.02725	0.419	0.4063	0.01979	0.168539	420531	0.00183	3.4e-13	616549	8.56639e-05	616549	4.50862e-06	420531	TRUE	0.000362143	8.61238e-05	53.104	91.6727	52.8203
rs9320505	C	G	C	G	-0.014	0.01152	0.213	0.2204	0.02358	0.625173	420531	0.0022	1.75e-10	618489	6.54714e-05	618489	5.67572e-07	420531	TRUE	0.000241129	6.57114e-05	40.6443	91.6727	40.4959
rs9564358	C	T	C	T	0.0127	-0.02711	0.312	0.3204	0.02071	0.19059	420531	0.00194	5.34e-11	618489	6.92857e-05	618489	4.07475e-06	420531	TRUE	0.00160641	6.92437e-05	42.8293	91.6727	42.8552
rs9867678	G	A	G	A	-0.0121	0.03552	0.652	0.6783	0.02073	0.0866962	420531	0.00189	1.41e-10	618489	6.62655e-05	618489	6.98149e-06	420531	TRUE	0.00594268	6.64397e-05	41.0948	91.6727	40.9871
rs9881798	C	A	C	A	0.0151	0.005808	0.414	0.4061	0.01978	0.768953	420531	0.00183	1.63e-16	618489	0.000110071	618489	2.05024e-07	420531	TRUE	5.09261e-07	0.000110632	68.4322	91.6727	68.085

## Sheet: Table S5
Table S5. Associations of single nucleotide polymorphisms for tobacco smoking and alcohol consumption in FinnGen
Cigarettes per day (Saunders et al. 2022)
SNP	effect_allele.exposure	other_allele.exposure	effect_allele.outcome	other_allele.outcome	beta.exposure	beta.outcome	eaf.exposure	eaf.outcome	pval.outcome	se.outcome	samplesize.outcome	se.exposure	pval.exposure	samplesize.exposure	rsq.exposure	effective_n.exposure	rsq.outcome	effective_n.outcome	steiger_dir	steiger_pval	R2	F	FMean	F_pow_beta_se
rs10128753	A	C	A	C	-0.0137	0.0258312	0.387	0.393795	0.0851805	0.015006	376406	0.00185	1.13e-13	618489	8.86602e-05	618489	7.8723e-06	376406	TRUE	0.00138534	8.90518e-05	55.0823	72.4371	54.84
rs10204824	G	A	G	A	-0.0158	0.0145967	0.644	0.560878	0.325224	0.0148374	376406	0.00188	4.73e-17	618489	0.000114187	618489	2.57122e-06	376406	TRUE	1.11482e-05	0.000114467	70.8044	72.4371	70.6315
rs10240199	C	G	C	G	-0.0173	-0.00846204	0.109	0.165661	0.668661	0.0197718	376406	0.00288	1.93e-09	618489	5.8338e-05	618489	4.86635e-07	376406	TRUE	0.000786991	5.81335e-05	35.9569	72.4371	36.0834
rs10248004	T	C	T	C	-0.0133	0.0279212	0.757	0.660521	0.0723969	0.015541	376406	0.00218	1.13e-09	573984	6.48431e-05	573984	8.57536e-06	376406	TRUE	0.0145571	6.50782e-05	37.3561	72.4371	37.2212
rs10742683	A	G	A	G	-0.0137	0.00938772	0.416	0.42895	0.525882	0.0148	376406	0.00182	5.53e-14	618489	9.16069e-05	618489	1.06891e-06	376406	TRUE	3.62948e-05	9.11963e-05	56.4089	72.4371	56.6628
rs10922300	T	C	T	C	-0.0154	0.0277751	0.164	0.159501	0.164032	0.0199585	376406	0.00243	2.58e-10	616549	6.5138e-05	616549	5.14516e-06	376406	TRUE	0.00502741	6.50312e-05	40.0974	72.4371	40.1633
rs112042980	C	T	C	T	-0.0178	0.0172793	0.124	0.121667	0.439193	0.0223375	376406	0.00273	7.57e-11	618489	6.87313e-05	618489	1.58975e-06	376406	TRUE	0.000672581	6.88329e-05	42.5752	72.4371	42.5123
rs113071160	C	T	C	T	0.017	-0.0181855	0.119	0.0523665	0.582877	0.0331135	376406	0.00278	1e-09	617804	6.05247e-05	617804	8.01283e-07	376406	TRUE	0.00086945	6.05969e-05	37.4392	72.4371	37.3945
rs113479202	T	C	T	C	-0.018	-0.0354108	0.117	0.113304	0.124612	0.0230584	376406	0.00291	6.1e-10	572408	6.68384e-05	572408	6.26551e-06	376406	TRUE	0.00686892	6.69455e-05	38.3226	72.4371	38.2612
rs11648938	C	T	C	T	-0.0127	-0.0329178	0.595	0.527295	0.0247543	0.0146613	376406	0.00183	3.99e-12	616549	7.81097e-05	616549	1.33923e-05	376406	TRUE	0.0122946	7.77337e-05	47.9302	72.4371	48.1621
rs11725618	C	T	C	T	0.0196	0.0478231	0.283	0.271785	0.00355984	0.0164073	376406	0.002	1.17e-22	618489	0.000155258	618489	2.25703e-05	376406	TRUE	0.000191791	0.000155901	96.4375	72.4371	96.04
rs117911387	A	G	A	G	-0.03	-0.000150201	0.0408	0.0179405	0.997798	0.0544335	376406	0.00455	3.97e-11	618489	7.02843e-05	618489	2.02283e-11	376406	TRUE	5.04964e-05	7.04436e-05	43.5715	72.4371	43.473
rs12127865	G	A	G	A	0.0135	-0.00238853	0.441	0.473348	0.870701	0.0146745	376406	0.00181	9.27e-14	616549	9.02205e-05	616549	7.03851e-08	376406	TRUE	8.0503e-06	8.98562e-05	55.4055	72.4371	55.6302
rs1217106	G	A	G	A	-0.0181	-0.010392	0.788	0.809756	0.578441	0.018702	376406	0.0022	1.81e-16	618489	0.000109429	618489	8.2029e-07	376406	TRUE	3.79493e-06	0.000109458	67.706	72.4371	67.688
rs12447501	T	C	T	C	-0.013	-0.01203	0.231	0.210725	0.504031	0.0180047	376406	0.00214	1.27e-09	616549	5.98504e-05	616549	1.18605e-06	376406	TRUE	0.00131063	6.0042e-05	37.0209	72.4371	36.9028
rs12514566	A	G	A	G	-0.0119	0.0146623	0.338	0.241271	0.39268	0.0171536	376406	0.0019	4.36e-10	618489	6.34203e-05	618489	1.94106e-06	376406	TRUE	0.00148079	6.33722e-05	39.1973	72.4371	39.2271
rs12590968	C	G	C	G	0.0171	-0.0155931	0.328	0.412948	0.294875	0.0148862	376406	0.00191	3.59e-19	618489	0.00012958	618489	2.91502e-06	376406	TRUE	2.85738e-06	0.000128904	79.7355	72.4371	80.1541
rs12638345	T	C	T	C	0.012	0.00950782	0.587	0.696571	0.551196	0.0159535	376406	0.00183	5.39e-11	618489	6.95184e-05	618489	9.43616e-07	376406	TRUE	0.000366032	6.98201e-05	43.1859	72.4371	42.9992
rs1291809	C	G	C	G	-0.0122	0.00888229	0.387	0.363506	0.560217	0.015248	376406	0.00185	3.32e-11	618489	7.03097e-05	618489	9.01508e-07	376406	TRUE	0.000321993	7.06189e-05	43.68	72.4371	43.4887
rs12922230	T	C	T	C	0.0113	-0.00525299	0.331	0.301511	0.742298	0.0159757	376406	0.00191	4.12e-09	616549	5.67674e-05	616549	2.87236e-07	376406	TRUE	0.000715849	5.65511e-05	34.8684	72.4371	35.0018
rs12967143	C	G	C	G	-0.0137	-0.0161794	0.699	0.745669	0.336746	0.0168427	376406	0.00196	2.92e-12	618489	7.89885e-05	618489	2.45158e-06	376406	TRUE	0.000397263	7.89796e-05	48.8517	72.4371	48.8572
rs13269731	C	T	C	T	0.0158	-0.00351802	0.6	0.668491	0.821368	0.0155813	376406	0.00195	6.47e-16	545914	0.000120246	545914	1.35436e-07	376406	TRUE	5.66303e-07	0.000119827	65.4229	72.4371	65.6515
rs141486917	A	G	A	G	0.019	-0.0118847	0.0873	0.10672	0.618415	0.0238601	376406	0.00319	2.23e-09	618489	5.73549e-05	618489	6.5914e-07	376406	TRUE	0.0010725	5.7528e-05	35.5824	72.4371	35.4753
rs1449371	C	T	C	T	0.0144	0.0205464	0.621	0.716104	0.206717	0.0162725	376406	0.00185	6.57e-15	618489	9.79509e-05	618489	4.23552e-06	376406	TRUE	0.000149371	9.76081e-05	60.3752	72.4371	60.5873
rs150299	T	C	T	C	0.0143	-0.0303416	0.516	0.494765	0.0383575	0.0146506	376406	0.00184	8.36e-15	591995	0.000102018	591995	1.13948e-05	376406	TRUE	0.00125559	0.00010214	60.4725	72.4371	60.3999
rs1565735	A	T	A	T	0.0189	0.0332814	0.2	0.146429	0.109366	0.0207873	376406	0.00225	3.55e-17	618489	0.000114072	618489	6.81004e-06	376406	TRUE	9.44948e-05	0.000114307	70.7056	72.4371	70.56
rs1582325	G	A	G	A	-0.0163	-0.0111135	0.609	0.685977	0.48223	0.0158149	376406	0.00185	9.57e-19	616549	0.000125896	616549	1.31194e-06	376406	TRUE	1.11099e-06	0.000126532	78.0226	72.4371	77.6304
rs1601071	A	G	A	G	-0.0117	-0.00586827	0.618	0.698519	0.71314	0.0159619	376406	0.00185	2.87e-10	618489	6.4665e-05	618489	3.59084e-07	376406	TRUE	0.000318071	6.46329e-05	39.9772	72.4371	39.9971
rs1657936	T	C	T	C	-0.0196	0.00693764	0.792	0.846087	0.732698	0.0203129	376406	0.00221	7.47e-19	618489	0.000127157	618489	3.09903e-07	376406	TRUE	2.1521e-07	0.00012657	78.2918	72.4371	78.6552
rs17153597	A	G	A	G	-0.0133	0.0362376	0.208	0.133744	0.091199	0.0214537	376406	0.00222	1.79e-09	618489	5.80285e-05	618489	7.57979e-06	376406	TRUE	0.0186136	5.82803e-05	36.0477	72.4371	35.892
rs1870293	C	T	C	T	-0.0119	0.0262908	0.637	0.645887	0.085369	0.0152823	376406	0.00187	1.78e-10	616549	6.56774e-05	616549	7.86271e-06	376406	TRUE	0.0103956	6.54892e-05	40.3798	72.4371	40.4959
rs1892559	G	C	G	C	0.0115	0.0164086	0.331	0.388606	0.274869	0.0150273	376406	0.00191	1.7e-09	618489	5.86102e-05	618489	3.16757e-06	376406	TRUE	0.00447671	5.85706e-05	36.2273	72.4371	36.2517
rs1950381	C	T	C	T	0.012	-0.0124462	0.374	0.435717	0.399896	0.0147851	376406	0.00186	1.16e-10	618489	6.72941e-05	618489	1.88265e-06	376406	TRUE	0.00095128	6.74277e-05	41.706	72.4371	41.6233
rs2072659	G	C	G	C	-0.0261	0.0123002	0.0984	0.103351	0.614986	0.0244552	376406	0.00302	6.08e-18	616549	0.000121129	616549	6.7209e-07	376406	TRUE	8.45343e-07	0.00012087	74.5313	72.4371	74.6908
rs2074393	C	G	C	G	-0.0129	0.0142634	0.303	0.414233	0.340853	0.014975	376406	0.00196	5.03e-11	618489	7.00336e-05	618489	2.41022e-06	376406	TRUE	0.000976321	7.02886e-05	43.4756	72.4371	43.3179
rs2133203	T	C	T	C	-0.0138	-0.00329028	0.416	0.400933	0.826067	0.0149729	376406	0.0019	2.88e-13	572408	9.21524e-05	572408	1.28292e-07	376406	TRUE	1.063e-05	9.25325e-05	52.9711	72.4371	52.7535
rs215600	A	G	A	G	-0.0214	-0.00839866	0.644	0.720434	0.60763	0.016357	376406	0.00188	4.76e-30	618489	0.000209455	618489	7.00419e-07	376406	TRUE	4.21048e-11	0.000209987	129.902	72.4371	129.572
rs2231156	A	C	A	C	-0.0216	0.0754784	0.0942	0.0583334	0.0156639	0.0312326	376406	0.00308	2.16e-12	618489	7.95135e-05	618489	1.55156e-05	376406	TRUE	0.0160338	7.96197e-05	49.2477	72.4371	49.182
rs2273500	C	T	C	T	0.0404	0.00542204	0.151	0.217334	0.760859	0.017815	376406	0.00252	8.19e-58	612229	0.00041963	612229	2.46093e-07	376406	TRUE	4.82324e-22	0.000418483	256.314	72.4371	257.017
rs2447091	C	T	C	T	0.013	0.0170189	0.389	0.426032	0.251572	0.0148437	376406	0.00184	1.64e-12	618489	8.07022e-05	618489	3.49239e-06	376406	TRUE	0.000578086	8.03355e-05	49.6905	72.4371	49.9173
rs258776	T	C	T	C	-0.0112	-0.00745015	0.458	0.5392	0.612387	0.0147042	376406	0.0018	4.65e-10	618489	6.25941e-05	618489	6.82013e-07	376406	TRUE	0.00060871	6.22774e-05	38.5202	72.4371	38.716
rs2851509	G	A	G	A	0.0117	-0.0222279	0.719	0.686311	0.159381	0.0157963	376406	0.002	4.33e-09	618489	5.53295e-05	618489	5.26053e-06	376406	TRUE	0.0128188	5.53142e-05	34.213	72.4371	34.2225
rs28694505	T	C	T	C	0.0137	-0.0266796	0.209	0.226045	0.129637	0.0176041	376406	0.00221	6.42e-10	618489	6.21297e-05	618489	6.10203e-06	376406	TRUE	0.00884378	6.20574e-05	38.3841	72.4371	38.4288
rs3021131	A	C	A	C	-0.0164	-0.000408982	0.275	0.346418	0.978923	0.0154803	376406	0.00201	4.58e-16	618489	0.000107626	618489	1.85437e-09	376406	TRUE	5.80102e-07	0.000107248	66.3385	72.4371	66.5726
rs34839	C	T	C	T	0.0119	0.017944	0.451	0.537305	0.223196	0.0147315	376406	0.00188	2.35e-10	572044	7.00358e-05	572044	3.94175e-06	376406	TRUE	0.00235356	7.0125e-05	40.1173	72.4371	40.0662
rs35247189	A	C	A	C	-0.0141	0.00951353	0.223	0.235584	0.58096	0.0172352	376406	0.00216	7.47e-11	618489	6.88922e-05	618489	8.09461e-07	376406	TRUE	0.000343708	6.8896e-05	42.6142	72.4371	42.6119
rs3809047	C	T	C	T	0.028	-0.0790702	0.08	0.0464316	0.0235858	0.034928	376406	0.00331	2.72e-17	618489	0.000115686	618489	1.3615e-05	376406	TRUE	0.000630425	0.000115405	71.3846	72.4371	71.5583
rs4307079	T	A	T	A	0.0131	0.0173163	0.291	0.333176	0.266961	0.0155991	376406	0.00198	4.05e-11	618489	7.07703e-05	618489	3.27383e-06	376406	TRUE	0.001402	7.08128e-05	43.7999	72.4371	43.7736
rs4402868	A	T	A	T	-0.0115	-0.0113033	0.345	0.333768	0.469567	0.0156299	376406	0.00189	1.39e-09	618489	5.98571e-05	618489	1.38945e-06	376406	TRUE	0.00151197	5.97704e-05	36.9694	72.4371	37.023
rs4577498	T	C	T	C	0.0125	0.0274926	0.359	0.30396	0.084419	0.0159322	376406	0.00187	3e-11	618489	7.22395e-05	618489	7.91084e-06	376406	TRUE	0.00594209	7.19122e-05	44.48	72.4371	44.6824
rs460984	T	C	T	C	0.0143	-0.00843019	0.447	0.3786	0.577883	0.0151492	376406	0.00181	2.75e-15	616549	0.000101229	616549	8.22699e-07	376406	TRUE	9.61214e-06	0.000101096	62.3368	72.4371	62.4187
rs4630328	A	G	A	G	-0.0163	0.0277051	0.365	0.20892	0.124458	0.0180334	376406	0.00187	2.73e-18	618489	0.000122831	618489	6.27057e-06	376406	TRUE	3.32398e-05	0.000123161	76.1826	72.4371	75.9787
rs4917017	A	G	A	G	-0.0153	-0.0214955	0.293	0.269989	0.192686	0.0165011	376406	0.00202	3.39e-14	591995	9.68995e-05	591995	4.5083e-06	376406	TRUE	0.00021259	9.6984e-05	57.4194	72.4371	57.3694
rs4933712	A	G	A	G	0.0129	-0.00274689	0.357	0.289193	0.865091	0.016168	376406	0.00188	6.46e-12	618489	7.61202e-05	618489	7.66859e-08	376406	TRUE	4.37822e-05	7.63992e-05	47.2555	72.4371	47.083
rs56113850	C	T	C	T	0.0557	0.0171933	0.565	0.563518	0.254026	0.0150736	376406	0.00181	1e-200	618489	0.00152883	618489	3.45644e-06	376406	TRUE	1.25564e-72	0.00152503	944.651	72.4371	947.007
rs58379124	C	T	C	T	0.0333	0.011647	0.762	0.756585	0.496233	0.0171171	376406	0.00211	6.54e-56	618489	0.000402548	618489	1.23002e-06	376406	TRUE	4.72104e-20	0.000402208	248.86	72.4371	249.071
rs6078373	A	G	A	G	0.0149	-0.0318757	0.406	0.43256	0.0313206	0.0148054	376406	0.00183	4.94e-16	618489	0.000107175	618489	1.23146e-05	376406	TRUE	0.000931296	0.000107082	66.2357	72.4371	66.2934
rs6141314	A	G	A	G	0.0204	-0.013326	0.26	0.346403	0.388715	0.0154603	376406	0.00205	2.9e-23	618489	0.000160086	618489	1.97383e-06	376406	TRUE	5.29446e-08	0.000160138	99.0594	72.4371	99.0268
rs62373813	T	C	T	C	-0.0138	-0.00249376	0.287	0.323028	0.873724	0.0156909	376406	0.00206	2.39e-11	573984	7.81793e-05	573984	6.71057e-08	376406	TRUE	4.27085e-05	7.79399e-05	44.7396	72.4371	44.877
rs6699355	T	C	T	C	-0.0231	0.0211254	0.875	0.847345	0.304397	0.020569	376406	0.00273	2.51e-17	614340	0.000116531	614340	2.80239e-06	376406	TRUE	1.04984e-05	0.000116727	71.7183	72.4371	71.5976
rs6711254	A	G	A	G	0.0174	-0.0326804	0.83	0.834788	0.0965206	0.0196637	376406	0.00239	3.58e-13	618489	8.56909e-05	618489	7.33815e-06	376406	TRUE	0.00153695	8.54389e-05	52.8473	72.4371	53.0033
rs6775877	G	A	G	A	-0.0166	0.0080108	0.115	0.10004	0.744646	0.0245951	376406	0.00282	3.68e-09	618489	5.60226e-05	618489	2.81838e-07	376406	TRUE	0.00076848	5.60902e-05	34.693	72.4371	34.6512
rs6811929	T	A	T	A	0.0134	0.0304205	0.223	0.178606	0.110093	0.0190392	376406	0.00216	4.96e-10	618489	6.22221e-05	618489	6.78232e-06	376406	TRUE	0.0105877	6.22251e-05	38.4878	72.4371	38.4859
rs699165	G	A	G	A	0.014	0.00832195	0.748	0.8465	0.681252	0.0202601	376406	0.00207	1.14e-11	618489	7.39525e-05	618489	4.48242e-07	376406	TRUE	0.000124995	7.38904e-05	45.7036	72.4371	45.742
rs7139640	C	T	C	T	-0.0112	0.015231	0.604	0.61755	0.311687	0.015055	376406	0.00184	1.09e-09	618489	5.99023e-05	618489	2.71919e-06	376406	TRUE	0.00321581	6.00065e-05	37.1155	72.4371	37.051
rs72895674	G	C	G	C	-0.0165	-0.0103174	0.121	0.0924008	0.682846	0.0252519	376406	0.00275	2.26e-09	618489	5.82032e-05	618489	4.43504e-07	376406	TRUE	0.000756169	5.79125e-05	35.8202	72.4371	36
rs75596189	T	C	T	C	0.0482	0.00577762	0.107	0.0331103	0.8857	0.040193	376406	0.0029	5.48e-62	618489	0.000446451	618489	5.48963e-08	376406	TRUE	5.03313e-24	0.000443976	274.715	72.4371	276.247
rs7599488	T	C	T	C	0.0147	-0.0130782	0.434	0.480739	0.372897	0.0146771	376406	0.00181	5.75e-16	618489	0.000106635	618489	2.10941e-06	376406	TRUE	1.76407e-05	0.000106162	65.6671	72.4371	65.9595
rs77235879	T	G	T	G	-0.0139	0.0155923	0.347	0.282126	0.338382	0.0162866	376406	0.00208	1.82e-11	512209	8.71805e-05	512209	2.43503e-06	376406	TRUE	0.000291867	8.75593e-05	44.8524	72.4371	44.6584
rs78408772	T	C	T	C	-0.0227	0.00605322	0.101	0.0682701	0.83502	0.0290647	376406	0.00299	3.23e-14	618489	9.31833e-05	618489	1.15236e-07	376406	TRUE	6.62271e-06	9.35756e-05	57.8807	72.4371	57.6381
rs7951365	C	T	C	T	0.0155	-0.000640756	0.312	0.242607	0.970155	0.017126	376406	0.00194	1.12e-15	618489	0.000103201	618489	3.71894e-09	376406	TRUE	1.03535e-06	0.000103142	63.7987	72.4371	63.8352
rs8614	A	C	A	C	0.0169	-0.0110221	0.187	0.154868	0.587346	0.0203102	376406	0.00231	2.68e-13	618489	8.65329e-05	618489	7.8243e-07	376406	TRUE	4.65989e-05	8.68431e-05	53.716	72.4371	53.5241
rs889398	T	C	T	C	-0.0133	-0.0346786	0.419	0.425431	0.019965	0.0149027	376406	0.00183	3.4e-13	616549	8.56639e-05	616549	1.43858e-05	376406	TRUE	0.00826645	8.61238e-05	53.104	72.4371	52.8203
rs9320505	C	G	C	G	-0.014	-0.0264626	0.213	0.245958	0.119503	0.0169974	376406	0.0022	1.75e-10	618489	6.54714e-05	618489	6.43936e-06	376406	TRUE	0.00721717	6.57114e-05	40.6443	72.4371	40.4959
rs9564358	C	T	C	T	0.0127	-0.014744	0.312	0.222638	0.402956	0.017629	376406	0.00194	5.34e-11	618489	6.92857e-05	618489	1.85832e-06	376406	TRUE	0.000759489	6.92437e-05	42.8293	72.4371	42.8552
rs9867678	G	A	G	A	-0.0121	-0.0122305	0.652	0.643672	0.424766	0.015323	376406	0.00189	1.41e-10	618489	6.62655e-05	618489	1.69257e-06	376406	TRUE	0.000937946	6.64397e-05	41.0948	72.4371	40.9871
rs9881798	C	A	C	A	0.0151	0.0144783	0.414	0.378071	0.337935	0.0151091	376406	0.00183	1.63e-16	618489	0.000110071	618489	2.43951e-06	376406	TRUE	1.56238e-05	0.000110632	68.4322	72.4371	68.085

## Sheet: Table S6
Table S6. Associations of single nucleotide polymorphisms for tobacco smoking and alcohol consumption in UKBB
Lifetime smoking index (Wootton et al., 2020)
SNP	effect_allele.exposure	other_allele.exposure	effect_allele.outcome	other_allele.outcome	beta.exposure	beta.outcome	eaf.exposure	eaf.outcome	se.outcome	pval.outcome	samplesize.outcome	se.exposure	pval.exposure	samplesize.exposure	rsq.exposure	effective_n.exposure	rsq.outcome	effective_n.outcome	steiger_dir	steiger_pval	R2	F	FMean	F_pow_beta_se
rs10052591	T	C	T	C	0.012	0.0003642	0.573	0.5731	0.01966	0.98522	420531	0.002	2.1e-09	462690	7.78002e-05	462690	8.1605e-10	420531	TRUE	3.68041e-05	7.04652e-05	32.6057	41.4287	36
rs10226228	A	G	A	G	-0.016	0.01035	0.63	0.6316	0.02012	0.607016	420531	0.002	2e-15	462690	0.000138303	462690	6.29258e-07	420531	TRUE	2.63652e-07	0.000119347	55.2271	41.4287	64
rs10282292	C	T	C	T	0.013	0.02435	0.362	0.3661	0.02029	0.230144	420531	0.002	5.9e-10	462690	9.13059e-05	462690	3.42481e-06	420531	TRUE	0.000298648	7.80631e-05	36.1217	41.4287	42.25
rs1050847	C	T	C	T	0.011	-0.000262	0.426	0.4213	0.01971	0.989396	420531	0.002	1.4e-08	462690	6.53746e-05	462690	4.20178e-10	420531	TRUE	0.000153421	5.91748e-05	27.3811	41.4287	30.25
rs10823968	A	T	A	T	0.012	0.009456	0.633	0.6358	0.02035	0.642244	420531	0.002	2.1e-08	462690	7.78002e-05	462690	5.1344e-07	420531	TRUE	0.000142513	6.69056e-05	30.9585	41.4287	36
rs10879871	T	G	T	G	-0.014	-0.004988	0.343	0.3391	0.02047	0.807477	420531	0.002	5e-11	462690	0.000105892	462690	1.41196e-07	420531	TRUE	3.26014e-06	8.83376e-05	40.8764	41.4287	49
rs10918701	G	A	G	A	0.012	0.01348	0.372	0.3733	0.02009	0.502227	420531	0.002	2.1e-08	462690	7.78002e-05	462690	1.07059e-06	420531	TRUE	0.000257744	6.72814e-05	31.1324	41.4287	36
rs11210229	A	G	A	G	0.017	-0.005679	0.384	0.3794	0.01998	0.776247	420531	0.002	2e-16	462690	0.000156128	462690	1.92113e-07	420531	TRUE	1.51973e-08	0.000136722	63.2685	41.4287	72.25
rs11255908	T	G	T	G	-0.015	-0.006205	0.743	0.744	0.02229	0.780728	420531	0.002	2.3e-10	462690	0.000121557	462690	1.84275e-07	420531	TRUE	6.57257e-07	8.5928e-05	39.7612	41.4287	56.25
rs113382419	C	A	C	A	-0.041	-0.01808	0.889	0.8865	0.03086	0.557828	420531	0.003	3e-37	462690	0.000403517	462690	8.16223e-07	420531	TRUE	2.14413e-19	0.000331759	153.552	41.4287	186.778
rs11768481	C	A	C	A	0.013	-0.01757	0.666	0.664	0.02067	0.395185	420531	0.002	9.9e-10	462690	9.13059e-05	462690	1.71817e-06	420531	TRUE	0.000108903	7.51861e-05	34.7903	41.4287	42.25
rs11783093	C	T	C	T	0.023	0.0003829	0.839	0.8385	0.0265	0.988473	420531	0.003	1.2e-16	462690	0.000127019	462690	4.96459e-10	420531	TRUE	1.2946e-07	0.000142914	66.1339	41.4287	58.7778
rs11861214	G	T	G	T	0.014	0.04556	0.784	0.792	0.02361	0.0535797	420531	0.002	2e-08	462690	0.000105892	462690	8.85474e-06	420531	TRUE	0.000596067	6.63828e-05	30.7166	41.4287	49
rs11948770	T	C	T	C	-0.015	-0.04709	0.768	0.7608	0.02308	0.0413048	420531	0.002	4.9e-10	462690	0.000121557	462690	9.89887e-06	420531	TRUE	0.000217017	8.01792e-05	37.1009	41.4287	56.25
rs12202536	A	G	A	G	-0.012	-0.02325	0.513	0.5057	0.01941	0.230994	420531	0.002	2.8e-09	462690	7.78002e-05	462690	3.41191e-06	420531	TRUE	0.00106371	7.19513e-05	33.2934	41.4287	36
rs1221148	C	G	C	G	0.013	-0.000406	0.587	0.5858	0.01969	0.983547	420531	0.002	7.3e-11	462690	9.13059e-05	462690	1.01103e-09	420531	TRUE	7.81614e-06	8.19417e-05	37.9165	41.4287	42.25
rs12244388	G	A	G	A	-0.019	-0.02762	0.661	0.6581	0.02054	0.17869	420531	0.002	1.4e-19	462690	0.000195018	462690	4.2998e-06	420531	TRUE	2.38125e-08	0.000161785	74.8681	41.4287	90.25
rs1246265	T	C	T	C	-0.013	-0.01697	0.305	0.3014	0.02111	0.421405	420531	0.002	4.2e-09	462690	9.13059e-05	462690	1.53671e-06	420531	TRUE	9.49121e-05	7.16475e-05	33.1528	41.4287	42.25
rs12481282	G	C	G	C	-0.013	0.002983	0.722	0.7215	0.02168	0.890574	420531	0.002	7.8e-09	462690	9.13059e-05	462690	4.50186e-08	420531	TRUE	1.15722e-05	6.7842e-05	31.3918	41.4287	42.25
rs12623702	A	G	A	G	-0.014	0.00182	0.613	0.6129	0.02	0.927492	420531	0.002	7.7e-12	462690	0.000105892	462690	1.96919e-08	420531	TRUE	1.89592e-06	9.29946e-05	43.0315	41.4287	49
rs12708665	A	G	A	G	-0.013	0.01369	0.285	0.2865	0.02155	0.525412	420531	0.002	3.5e-09	462690	9.13059e-05	462690	9.59657e-07	420531	TRUE	5.6906e-05	6.8876e-05	31.8703	41.4287	42.25
rs12831617	C	T	C	T	-0.013	0.0009788	0.764	0.7658	0.02293	0.965962	420531	0.002	1.9e-08	462690	9.13059e-05	462690	4.33295e-09	420531	TRUE	8.42115e-06	6.09428e-05	28.1992	41.4287	42.25
rs12967855	A	G	A	G	0.012	0.001201	0.331	0.3303	0.02073	0.953784	420531	0.002	3.1e-08	462690	7.78002e-05	462690	7.98163e-09	420531	TRUE	4.16459e-05	6.37744e-05	29.5095	41.4287	36
rs13009008	A	G	A	G	0.012	0.0426	0.328	0.3357	0.02068	0.0394457	420531	0.002	4.6e-09	462690	7.78002e-05	462690	1.00906e-05	420531	TRUE	0.0080702	6.34798e-05	29.3732	41.4287	36
rs13016665	C	A	C	A	-0.012	-0.04114	0.577	0.5677	0.01981	0.0378443	420531	0.002	1.8e-09	462690	7.78002e-05	462690	1.02556e-05	420531	TRUE	0.00836472	7.02924e-05	32.5258	41.4287	36
rs13153393	A	G	A	G	-0.02	-0.0179	0.884	0.8818	0.03038	0.555648	420531	0.003	2.5e-10	462690	9.60478e-05	462690	8.25533e-07	420531	TRUE	2.99791e-05	8.20352e-05	37.9598	41.4287	44.4444
rs13296519	G	T	G	T	-0.014	0.005706	0.606	0.6072	0.01985	0.773749	420531	0.002	8.1e-12	462690	0.000105892	462690	1.96493e-07	420531	TRUE	3.80018e-06	9.35955e-05	43.3096	41.4287	49
rs136233	A	G	A	G	-0.014	0.03376	0.809	0.8125	0.02469	0.171475	420531	0.003	1.8e-08	462690	4.70657e-05	462690	4.44595e-06	420531	TRUE	0.0257201	6.05714e-05	28.0274	41.4287	21.7778
rs147412694	G	A	G	A	-0.017	0.03065	0.85	0.8544	0.02728	0.261276	420531	0.003	2.9e-09	462690	6.93964e-05	462690	3.00175e-06	420531	TRUE	0.00195563	7.3695e-05	34.1003	41.4287	32.1111
rs17309874	G	A	G	A	-0.016	0.03915	0.74	0.7454	0.02211	0.0765597	420531	0.002	9.7e-13	462690	0.000138303	462690	7.45567e-06	420531	TRUE	2.25059e-05	9.85088e-05	45.5833	41.4287	64
rs17553262	A	C	A	C	-0.018	0.01514	0.885	0.8851	0.03043	0.618871	420531	0.003	5.3e-09	462690	7.78002e-05	462690	5.88643e-07	420531	TRUE	0.000156843	6.59502e-05	30.5164	41.4287	36
rs17576594	G	A	G	A	0.016	-0.007488	0.724	0.7219	0.02174	0.730466	420531	0.002	1.7e-12	462690	0.000138303	462690	2.82109e-07	420531	TRUE	1.35858e-07	0.00010231	47.3424	41.4287	64
rs1922018	C	T	C	T	0.014	0.01745	0.364	0.3701	0.02012	0.385922	420531	0.002	3e-12	462690	0.000105892	462690	1.7887e-06	420531	TRUE	2.64168e-05	9.07496e-05	41.9925	41.4287	49
rs1931263	G	T	G	T	-0.011	-0.0499	0.51	0.4977	0.01942	0.0102094	420531	0.002	4e-08	462690	6.53746e-05	462690	1.57e-05	420531	TRUE	0.0529519	6.04758e-05	27.9831	41.4287	30.25
rs1933270	T	G	T	G	0.013	-0.01114	0.364	0.3609	0.02015	0.580363	420531	0.002	1.5e-10	462690	9.13059e-05	462690	7.26815e-07	420531	TRUE	4.4089e-05	7.82484e-05	36.2074	41.4287	42.25
rs202645	A	G	A	G	-0.015	0.005439	0.203	0.2029	0.02418	0.822053	420531	0.002	3.9e-09	462690	0.000121557	462690	1.20318e-07	420531	TRUE	5.37935e-07	7.2806e-05	33.6889	41.4287	56.25
rs2062882	G	A	G	A	-0.012	-0.007048	0.587	0.5859	0.01987	0.722936	420531	0.002	1.1e-08	462690	7.78002e-05	462690	2.99185e-07	420531	TRUE	0.000103025	6.98201e-05	32.3072	41.4287	36
rs2254710	C	A	C	A	0.013	-0.00218	0.236	0.2373	0.0228	0.923847	420531	0.002	3.5e-08	462690	9.13059e-05	462690	2.17394e-08	420531	TRUE	1.006e-05	6.09428e-05	28.1992	41.4287	42.25
rs245774	A	G	A	G	-0.013	-0.008852	0.272	0.2699	0.02184	0.68533	420531	0.002	7.4e-09	462690	9.13059e-05	462690	3.90644e-07	420531	TRUE	2.76842e-05	6.69294e-05	30.9695	41.4287	42.25
rs2675638	G	A	G	A	0.012	-0.03343	0.581	0.5727	0.01961	0.088308	420531	0.002	1.3e-09	462690	7.78002e-05	462690	6.91065e-06	420531	TRUE	0.00365824	7.01104e-05	32.4415	41.4287	36
rs2838834	C	T	C	T	-0.013	0.02204	0.699	0.7041	0.02119	0.298195	420531	0.002	6.3e-10	462690	9.13059e-05	462690	2.57255e-06	420531	TRUE	0.000189766	7.11149e-05	32.9063	41.4287	42.25
rs28485305	C	T	C	T	0.012	-0.01288	0.631	0.6299	0.02016	0.522998	420531	0.002	2.6e-08	462690	7.78002e-05	462690	9.70631e-07	420531	TRUE	0.000235376	6.70576e-05	31.0288	41.4287	36
rs2867112	T	G	T	G	0.021	-0.0047	0.835	0.8346	0.02647	0.859053	420531	0.003	4.8e-15	462690	0.000105892	462690	7.49707e-08	420531	TRUE	2.58178e-06	0.000121518	56.2315	41.4287	49
rs2890772	G	T	G	T	-0.02	-0.05149	0.413	0.3986	0.01975	0.00912011	420531	0.002	2.1e-22	462690	0.000216082	462690	1.61625e-05	420531	TRUE	5.35832e-07	0.000193945	89.7533	41.4287	100
rs2894808	T	A	T	A	-0.022	-0.02259	0.922	0.92159	0.03651	0.536043	420531	0.004	3.5e-09	462690	6.53746e-05	462690	9.10358e-07	420531	TRUE	0.000816158	6.96147e-05	32.2121	41.4287	30.25
rs317021	T	A	T	A	-0.017	0.004361	0.814	0.8127	0.02497	0.861331	420531	0.003	1.1e-10	462690	6.93964e-05	462690	7.25336e-08	420531	TRUE	0.000154528	8.75115e-05	40.4941	41.4287	32.1111
rs326341	G	A	G	A	0.014	0.01669	0.525	0.5277	0.01949	0.391742	420531	0.002	1.2e-11	462690	0.000105892	462690	1.74378e-06	420531	TRUE	2.55061e-05	9.7755e-05	45.2345	41.4287	49
rs329120	C	T	C	T	0.014	0.00352	0.581	0.5823	0.01969	0.858124	420531	0.002	6.3e-12	462690	0.000105892	462690	7.59973e-08	420531	TRUE	2.59289e-06	9.54281e-05	44.1576	41.4287	49
rs34866095	A	G	A	G	-0.012	0.01809	0.686	0.69	0.02108	0.390751	420531	0.002	1.2e-08	462690	7.78002e-05	462690	1.75121e-06	420531	TRUE	0.000433237	6.20364e-05	28.7053	41.4287	36
rs348809	A	G	A	G	-0.012	-0.009596	0.348	0.3445	0.02039	0.63797	420531	0.002	1.3e-08	462690	7.78002e-05	462690	5.26684e-07	420531	TRUE	0.000145014	6.5346e-05	30.2368	41.4287	36
rs35169606	T	G	T	G	0.013	0.001908	0.612	0.6133	0.0202	0.924762	420531	0.002	1.2e-09	462690	9.13059e-05	462690	2.12157e-08	420531	TRUE	1.00211e-05	8.02601e-05	37.1384	41.4287	42.25
rs35175834	G	A	G	A	-0.024	-0.003941	0.788	0.7877	0.02377	0.86832	420531	0.002	4.6e-22	462690	0.000311128	462690	6.5367e-08	420531	TRUE	3.35444e-16	0.000192449	89.0608	41.4287	144
rs35343344	C	A	C	A	0.013	0.05068	0.733	0.7422	0.02231	0.0231206	420531	0.002	8.8e-09	462690	9.13059e-05	462690	1.22708e-05	420531	TRUE	0.00449842	6.61503e-05	30.609	41.4287	42.25
rs359243	T	C	T	C	-0.013	0.0004654	0.393	0.393	0.01999	0.98142	420531	0.002	9.5e-10	462690	9.13059e-05	462690	1.28894e-09	420531	TRUE	7.88686e-06	8.06302e-05	37.3097	41.4287	42.25
rs369230	G	T	G	T	-0.013	0.02515	0.308	0.3167	0.02111	0.233507	420531	0.002	1.8e-09	462690	9.13059e-05	462690	3.37522e-06	420531	TRUE	0.000291452	7.204e-05	33.3344	41.4287	42.25
rs3742365	T	C	T	C	-0.016	-0.02317	0.595	0.5885	0.0198	0.241991	420531	0.002	2.5e-14	462690	0.000138303	462690	3.2563e-06	420531	TRUE	2.9671e-06	0.000123379	57.0931	41.4287	64
rs3811038	T	C	T	C	-0.014	0.00433	0.724	0.7248	0.02181	0.842675	420531	0.002	8.9e-10	462690	0.000105892	462690	9.37278e-08	420531	TRUE	2.78076e-06	7.8331e-05	36.2457	41.4287	49
rs3896224	A	G	A	G	0.014	0.01456	0.585	0.5914	0.0199	0.464408	420531	0.002	1.1e-11	462690	0.000105892	462690	1.27298e-06	420531	TRUE	1.70402e-05	9.51678e-05	44.0372	41.4287	49
rs421983	T	C	T	C	0.013	-0.01433	0.519	0.5173	0.01941	0.460469	420531	0.002	3.3e-10	462690	9.13059e-05	462690	1.29612e-06	420531	TRUE	7.7914e-05	8.4378e-05	39.044	41.4287	42.25
rs4391802	A	G	A	G	0.015	0.05118	0.707	0.7186	0.0214	0.016788	420531	0.002	1.4e-11	462690	0.000121557	462690	1.3601e-05	420531	TRUE	0.000573013	9.32179e-05	43.1348	41.4287	56.25
rs4473348	A	T	A	T	-0.015	-0.0119	0.25	0.2479	0.02238	0.59484	420531	0.002	6.4e-11	462690	0.000121557	462690	6.72322e-07	420531	TRUE	1.66602e-06	8.4375e-05	39.0426	41.4287	56.25
rs4543592	T	C	T	C	-0.012	0.04036	0.52	0.5298	0.01944	0.0378443	420531	0.002	4.5e-10	462690	7.78002e-05	462690	1.02497e-05	420531	TRUE	0.00835406	7.18848e-05	33.2626	41.4287	36
rs4571506	C	T	C	T	0.011	0.04594	0.54	0.5539	0.0195	0.0184927	420531	0.002	1.5e-08	462690	6.53746e-05	462690	1.31981e-05	420531	TRUE	0.0366244	6.01128e-05	27.8151	41.4287	30.25
rs4671357	T	C	T	C	-0.014	-0.01221	0.519	0.5155	0.01949	0.530884	420531	0.002	1.1e-11	462690	0.000105892	462690	9.33279e-07	420531	TRUE	1.2052e-05	9.78585e-05	45.2824	41.4287	49
rs4731925	C	T	C	T	-0.012	-0.02824	0.316	0.31	0.02085	0.17559	420531	0.002	2.6e-08	462690	7.78002e-05	462690	4.36234e-06	420531	TRUE	0.00157896	6.22495e-05	28.8039	41.4287	36
rs4814873	C	T	C	T	0.014	0.00864	0.767	0.7693	0.02296	0.706643	420531	0.002	2.9e-09	462690	0.000105892	462690	3.36735e-07	420531	TRUE	5.17137e-06	7.00547e-05	32.4157	41.4287	49
rs4949465	T	C	T	C	-0.017	-0.01607	0.87	0.868	0.02888	0.57783	420531	0.003	1.7e-08	462690	6.93964e-05	462690	7.36277e-07	420531	TRUE	0.000452605	6.53718e-05	30.2487	41.4287	32.1111
rs4957528	A	C	A	C	-0.015	-0.006113	0.208	0.2069	0.02417	0.800276	420531	0.002	4.2e-09	462690	0.000121557	462690	1.52111e-07	420531	TRUE	5.97534e-07	7.41312e-05	34.3022	41.4287	56.25
rs549845	G	A	G	A	0.016	0.04043	0.301	0.3075	0.02117	0.0562341	420531	0.002	8.3e-14	462690	0.000138303	462690	8.67293e-06	420531	TRUE	3.50665e-05	0.000107724	49.8481	41.4287	64
rs57611503	G	A	G	A	0.011	0.0135	0.485	0.4908	0.01975	0.494311	420531	0.002	4e-08	462690	6.53746e-05	462690	1.11106e-06	420531	TRUE	0.000965652	6.04455e-05	27.9691	41.4287	30.25
rs6011779	C	T	C	T	0.028	-0.0006975	0.191	0.1901	0.02474	0.977514	420531	0.003	2.3e-27	462690	0.000188236	462690	1.89014e-09	420531	TRUE	1.36624e-10	0.000242286	112.13	41.4287	87.1111
rs60952428	T	C	T	C	0.019	-0.01395	0.909	0.90928	0.03409	0.682496	420531	0.003	3e-08	462690	8.6684e-05	462690	3.98197e-07	420531	TRUE	4.62316e-05	5.97231e-05	27.6348	41.4287	40.1111
rs6119897	G	A	G	A	-0.018	0.01586	0.762	0.7639	0.02278	0.486183	420531	0.002	3.6e-15	462690	0.000175033	462690	1.15266e-06	420531	TRUE	1.15586e-08	0.000117519	54.3809	41.4287	81
rs61796681	A	T	A	T	-0.019	-0.05505	0.912	0.90667	0.03406	0.106023	420531	0.004	4.2e-08	462690	4.87616e-05	462690	6.21193e-06	420531	TRUE	0.0350521	5.79448e-05	26.8119	41.4287	22.5625
rs62098013	G	A	G	A	-0.012	0.005978	0.64	0.64	0.02038	0.769308	420531	0.002	4.1e-09	462690	7.78002e-05	462690	2.04601e-07	420531	TRUE	8.57334e-05	6.63552e-05	30.7038	41.4287	36
rs62135536	C	T	C	T	0.035	0.07229	0.968	0.96965	0.05487	0.187629	420531	0.006	8e-10	462690	7.35383e-05	462690	4.12752e-06	420531	TRUE	0.00212975	7.58912e-05	35.1166	41.4287	34.0278
rs62155874	A	G	A	G	-0.024	-0.05831	0.873	0.8663	0.02913	0.0453942	420531	0.003	5.2e-16	462690	0.000138303	462690	9.52807e-06	420531	TRUE	4.67619e-05	0.000127723	59.1036	41.4287	64
rs62175972	T	C	T	C	0.031	0.04358	0.966	0.96783	0.05451	0.424033	420531	0.006	1.7e-08	462690	5.76909e-05	462690	1.51994e-06	420531	TRUE	0.00282256	6.31262e-05	29.2096	41.4287	26.6944
rs624833	T	G	T	G	0.013	-0.0005639	0.695	0.6945	0.02106	0.97864	420531	0.002	6.6e-10	462690	9.13059e-05	462690	1.70487e-09	420531	TRUE	7.98061e-06	7.16475e-05	33.1528	41.4287	42.25
rs6562474	C	G	C	G	0.012	-0.02448	0.651	0.646	0.02046	0.231526	420531	0.002	1e-08	462690	7.78002e-05	462690	3.40419e-06	420531	TRUE	0.00106002	6.54333e-05	30.2772	41.4287	36
rs6598539	T	C	T	C	-0.012	0.02277	0.489	0.4941	0.01944	0.241435	420531	0.002	4.5e-09	462690	7.78002e-05	462690	3.26239e-06	420531	TRUE	0.000993647	7.19652e-05	33.2998	41.4287	36
rs6741228	T	C	T	C	0.011	0.03856	0.433	0.4414	0.01967	0.0500035	420531	0.002	1.6e-08	462690	6.53746e-05	462690	9.1383e-06	420531	TRUE	0.0174911	5.94137e-05	27.4916	41.4287	30.25
rs67596067	G	A	G	A	-0.013	-0.009212	0.649	0.6447	0.02039	0.651328	420531	0.002	1.2e-09	462690	9.13059e-05	462690	4.85375e-07	420531	TRUE	3.20928e-05	7.69961e-05	35.6279	41.4287	42.25
rs6778080	T	C	T	C	0.016	0.01665	0.267	0.2712	0.02193	0.447713	420531	0.002	1.3e-12	462690	0.000138303	462690	1.37074e-06	420531	TRUE	6.67677e-07	0.000100204	46.3678	41.4287	64
rs6779302	G	T	G	T	-0.013	0.001735	0.633	0.6334	0.02015	0.931387	420531	0.002	1.2e-09	462690	9.13059e-05	462690	1.763e-08	420531	TRUE	9.74469e-06	7.85211e-05	36.3336	41.4287	42.25
rs6935954	A	G	A	G	0.014	0.03058	0.421	0.4326	0.01961	0.118878	420531	0.002	8.2e-12	462690	0.000105892	462690	5.78258e-06	420531	TRUE	0.000214412	9.55535e-05	44.2157	41.4287	49
rs6957896	C	T	C	T	-0.011	0.02598	0.503	0.5088	0.01943	0.181092	420531	0.002	4.5e-08	462690	6.53746e-05	462690	4.25143e-06	420531	TRUE	0.00469411	6.04978e-05	27.9933	41.4287	30.25
rs6962772	A	G	A	G	0.016	0.07993	0.846	0.8561	0.02688	0.00294442	420531	0.003	7.8e-09	462690	6.14727e-05	462690	2.1026e-05	420531	TRUE	0.126548	6.67054e-05	30.8659	41.4287	28.4444
rs7039819	G	A	G	A	0.013	0.01955	0.427	0.4341	0.01964	0.319448	420531	0.002	5.1e-10	462690	9.13059e-05	462690	2.35621e-06	420531	TRUE	0.000166806	8.26988e-05	38.2669	41.4287	42.25
rs7077678	C	T	C	T	0.012	0.009675	0.623	0.6249	0.02009	0.630086	420531	0.002	2.6e-09	462690	7.78002e-05	462690	5.515e-07	420531	TRUE	0.000149726	6.76428e-05	31.2997	41.4287	36
rs71367545	G	A	G	A	-0.015	0.002587	0.791	0.7885	0.02376	0.913293	420531	0.002	1.4e-09	462690	0.000121557	462690	2.81906e-08	420531	TRUE	3.46422e-07	7.43936e-05	34.4236	41.4287	56.25
rs7155595	A	C	A	C	-0.013	0.001672	0.674	0.6744	0.02076	0.935815	420531	0.002	2.5e-09	462690	9.13059e-05	462690	1.54249e-08	420531	TRUE	9.56458e-06	7.42667e-05	34.3649	41.4287	42.25
rs71627581	G	A	G	A	0.019	0.01998	0.889	0.8898	0.03068	0.514754	420531	0.003	1.6e-09	462690	8.6684e-05	462690	1.00852e-06	420531	TRUE	9.66995e-05	7.12462e-05	32.9671	41.4287	40.1111
rs72674867	A	T	A	T	0.013	0.0005112	0.765	0.7659	0.02294	0.982223	420531	0.002	3.8e-08	462690	9.13059e-05	462690	1.18086e-09	420531	TRUE	7.86029e-06	6.07639e-05	28.1165	41.4287	42.25
rs72678864	G	A	G	A	0.018	0.01824	0.829	0.829	0.02562	0.476541	420531	0.003	1.6e-11	462690	7.78002e-05	462690	1.2053e-06	420531	TRUE	0.000289194	9.18598e-05	42.5063	41.4287	36
rs7297175	T	C	T	C	-0.012	0.006593	0.431	0.4345	0.0196	0.736546	420531	0.002	6.6e-09	462690	7.78002e-05	462690	2.69065e-07	420531	TRUE	9.75441e-05	7.06288e-05	32.6814	41.4287	36
rs732083	G	A	G	A	0.012	0.05739	0.333	0.3451	0.02064	0.00542001	420531	0.002	1.5e-08	462690	7.78002e-05	462690	1.83844e-05	420531	TRUE	0.0333711	6.3968e-05	29.5991	41.4287	36
rs73220544	A	C	A	C	-0.016	-0.01948	0.842	0.8396	0.02676	0.466552	420531	0.003	1.5e-08	462690	6.14727e-05	462690	1.26011e-06	420531	TRUE	0.00161488	6.81144e-05	31.5179	41.4287	28.4444
rs7333559	G	A	G	A	0.015	0.02439	0.212	0.2136	0.02395	0.308532	420531	0.002	3.2e-10	462690	0.000121557	462690	2.46613e-06	420531	TRUE	9.08038e-06	7.51752e-05	34.7853	41.4287	56.25
rs74086911	G	A	G	A	0.021	0.04503	0.925	0.92813	0.03693	0.222741	420531	0.004	2.1e-08	462690	5.95668e-05	462690	3.53548e-06	420531	TRUE	0.00614297	6.11887e-05	28.313	41.4287	27.5625
rs7519626	C	T	C	T	0.012	-0.0127	0.324	0.32	0.02074	0.540256	420531	0.002	1.2e-08	462690	7.78002e-05	462690	8.91648e-07	420531	TRUE	0.000218265	6.30789e-05	29.1877	41.4287	36
rs7528604	G	A	G	A	0.014	0.006706	0.566	0.5682	0.01963	0.732656	420531	0.002	5.7e-12	462690	0.000105892	462690	2.77518e-07	420531	TRUE	4.5875e-06	9.62924e-05	44.5577	41.4287	49
rs7553348	G	A	G	A	0.014	-0.02184	0.438	0.4323	0.01956	0.264302	420531	0.002	5.2e-12	462690	0.000105892	462690	2.96463e-06	420531	TRUE	5.77244e-05	9.64932e-05	44.6505	41.4287	49
rs7569203	A	C	A	C	-0.016	-0.008332	0.689	0.6885	0.02103	0.69199	420531	0.002	7.4e-13	462690	0.000138303	462690	3.73271e-07	420531	TRUE	1.66512e-07	0.000109711	50.7675	41.4287	64
rs75742406	G	A	G	A	0.014	0.02459	0.739	0.7412	0.02214	0.266686	420531	0.002	1.3e-09	462690	0.000105892	462690	2.93335e-06	420531	TRUE	5.66857e-05	7.56086e-05	34.9858	41.4287	49
rs76608582	C	A	C	A	0.031	0.04449	0.953	0.95415	0.04779	0.351884	420531	0.005	3.2e-10	462690	8.30728e-05	462690	2.06089e-06	420531	TRUE	0.000313021	8.60883e-05	39.8355	41.4287	38.44
rs7766610	C	A	C	A	0.018	-0.01549	0.183	0.1795	0.02515	0.537898	420531	0.003	2.2e-12	462690	7.78002e-05	462690	9.0205e-07	420531	TRUE	0.00022049	9.68831e-05	44.831	41.4287	36
rs7807019	A	G	A	G	-0.015	-0.03831	0.54	0.531	0.01949	0.0493174	420531	0.002	6.7e-14	462690	0.000121557	462690	9.18757e-06	420531	TRUE	0.000175162	0.00011178	51.725	41.4287	56.25
rs8042134	T	G	T	G	-0.014	-0.01142	0.541	0.5385	0.0196	0.560273	420531	0.002	1.3e-12	462690	0.000105892	462690	8.07279e-07	420531	TRUE	1.04155e-05	9.7341e-05	45.0429	41.4287	49
rs8042849	C	T	C	T	0.028	0.01244	0.342	0.3433	0.02048	0.543626	420531	0.002	1.8e-39	462690	0.000423432	462690	8.77374e-07	420531	TRUE	2.97096e-20	0.000352856	163.32	41.4287	196
rs860326	C	T	C	T	0.012	0.02584	0.428	0.4348	0.01963	0.188018	420531	0.002	2.7e-09	462690	7.78002e-05	462690	4.12047e-06	420531	TRUE	0.00143593	7.0507e-05	32.625	41.4287	36
rs8614	C	A	C	A	-0.017	0.03586	0.817	0.8228	0.02514	0.153745	420531	0.003	1.8e-10	462690	6.93964e-05	462690	4.83829e-06	420531	TRUE	0.00400622	8.64174e-05	39.9877	41.4287	32.1111
rs889398	C	T	C	T	0.013	0.02725	0.588	0.5937	0.01979	0.168539	420531	0.002	6.3e-11	462690	9.13059e-05	462690	4.50862e-06	420531	TRUE	0.000485808	8.18825e-05	37.8892	41.4287	42.25
rs9435340	T	A	T	A	0.012	0.04339	0.344	0.356	0.02049	0.0341979	420531	0.002	1.2e-08	462690	7.78002e-05	462690	1.06634e-05	420531	TRUE	0.00912361	6.49912e-05	30.0726	41.4287	36
rs9842947	C	T	C	T	-0.013	0.02552	0.326	0.3343	0.02071	0.217821	420531	0.002	3.1e-09	462690	9.13059e-05	462690	3.6108e-06	420531	TRUE	0.000326647	7.42667e-05	34.3649	41.4287	42.25
rs986391	G	A	G	A	0.016	-0.01502	0.367	0.3639	0.02012	0.455198	420531	0.002	9.4e-15	462690	0.000138303	462690	1.32522e-06	420531	TRUE	6.36703e-07	0.000118943	55.0402	41.4287	64
rs9919670	G	A	G	A	-0.022	-0.01533	0.612	0.609	0.01989	0.440859	420531	0.002	7.6e-27	462690	0.000261447	462690	1.4126e-06	420531	TRUE	2.03483e-12	0.000229857	106.377	41.4287	121

## Sheet: Table S7
Table S7. Associations of single nucleotide polymorphisms for tobacco smoking and alcohol consumption in FinnGen
Lifetime smoking index (Wootton et al., 2020)
SNP	effect_allele.exposure	other_allele.exposure	effect_allele.outcome	other_allele.outcome	beta.exposure	beta.outcome	eaf.exposure	eaf.outcome	pval.outcome	se.outcome	samplesize.outcome	se.exposure	pval.exposure	samplesize.exposure	rsq.exposure	effective_n.exposure	rsq.outcome	effective_n.outcome	steiger_dir	steiger_pval	R2	F	FMean	F_pow_beta_se
rs10128753	A	C	A	C	-0.0137	0.0258312	0.387	0.393795	0.0851805	0.015006	376406	0.00185	1.13e-13	618489	8.86602e-05	618489	7.8723e-06	376406	TRUE	0.00138534	8.90518e-05	55.0823	72.4371	54.84
rs10204824	G	A	G	A	-0.0158	0.0145967	0.644	0.560878	0.325224	0.0148374	376406	0.00188	4.73e-17	618489	0.000114187	618489	2.57122e-06	376406	TRUE	1.11482e-05	0.000114467	70.8044	72.4371	70.6315
rs10240199	C	G	C	G	-0.0173	-0.00846204	0.109	0.165661	0.668661	0.0197718	376406	0.00288	1.93e-09	618489	5.8338e-05	618489	4.86635e-07	376406	TRUE	0.000786991	5.81335e-05	35.9569	72.4371	36.0834
rs10248004	T	C	T	C	-0.0133	0.0279212	0.757	0.660521	0.0723969	0.015541	376406	0.00218	1.13e-09	573984	6.48431e-05	573984	8.57536e-06	376406	TRUE	0.0145571	6.50782e-05	37.3561	72.4371	37.2212
rs10742683	A	G	A	G	-0.0137	0.00938772	0.416	0.42895	0.525882	0.0148	376406	0.00182	5.53e-14	618489	9.16069e-05	618489	1.06891e-06	376406	TRUE	3.62948e-05	9.11963e-05	56.4089	72.4371	56.6628
rs10922300	T	C	T	C	-0.0154	0.0277751	0.164	0.159501	0.164032	0.0199585	376406	0.00243	2.58e-10	616549	6.5138e-05	616549	5.14516e-06	376406	TRUE	0.00502741	6.50312e-05	40.0974	72.4371	40.1633
rs112042980	C	T	C	T	-0.0178	0.0172793	0.124	0.121667	0.439193	0.0223375	376406	0.00273	7.57e-11	618489	6.87313e-05	618489	1.58975e-06	376406	TRUE	0.000672581	6.88329e-05	42.5752	72.4371	42.5123
rs113071160	C	T	C	T	0.017	-0.0181855	0.119	0.0523665	0.582877	0.0331135	376406	0.00278	1e-09	617804	6.05247e-05	617804	8.01283e-07	376406	TRUE	0.00086945	6.05969e-05	37.4392	72.4371	37.3945
rs113479202	T	C	T	C	-0.018	-0.0354108	0.117	0.113304	0.124612	0.0230584	376406	0.00291	6.1e-10	572408	6.68384e-05	572408	6.26551e-06	376406	TRUE	0.00686892	6.69455e-05	38.3226	72.4371	38.2612
rs11648938	C	T	C	T	-0.0127	-0.0329178	0.595	0.527295	0.0247543	0.0146613	376406	0.00183	3.99e-12	616549	7.81097e-05	616549	1.33923e-05	376406	TRUE	0.0122946	7.77337e-05	47.9302	72.4371	48.1621
rs11725618	C	T	C	T	0.0196	0.0478231	0.283	0.271785	0.00355984	0.0164073	376406	0.002	1.17e-22	618489	0.000155258	618489	2.25703e-05	376406	TRUE	0.000191791	0.000155901	96.4375	72.4371	96.04
rs117911387	A	G	A	G	-0.03	-0.000150201	0.0408	0.0179405	0.997798	0.0544335	376406	0.00455	3.97e-11	618489	7.02843e-05	618489	2.02283e-11	376406	TRUE	5.04964e-05	7.04436e-05	43.5715	72.4371	43.473
rs12127865	G	A	G	A	0.0135	-0.00238853	0.441	0.473348	0.870701	0.0146745	376406	0.00181	9.27e-14	616549	9.02205e-05	616549	7.03851e-08	376406	TRUE	8.0503e-06	8.98562e-05	55.4055	72.4371	55.6302
rs1217106	G	A	G	A	-0.0181	-0.010392	0.788	0.809756	0.578441	0.018702	376406	0.0022	1.81e-16	618489	0.000109429	618489	8.2029e-07	376406	TRUE	3.79493e-06	0.000109458	67.706	72.4371	67.688
rs12447501	T	C	T	C	-0.013	-0.01203	0.231	0.210725	0.504031	0.0180047	376406	0.00214	1.27e-09	616549	5.98504e-05	616549	1.18605e-06	376406	TRUE	0.00131063	6.0042e-05	37.0209	72.4371	36.9028
rs12514566	A	G	A	G	-0.0119	0.0146623	0.338	0.241271	0.39268	0.0171536	376406	0.0019	4.36e-10	618489	6.34203e-05	618489	1.94106e-06	376406	TRUE	0.00148079	6.33722e-05	39.1973	72.4371	39.2271
rs12590968	C	G	C	G	0.0171	-0.0155931	0.328	0.412948	0.294875	0.0148862	376406	0.00191	3.59e-19	618489	0.00012958	618489	2.91502e-06	376406	TRUE	2.85738e-06	0.000128904	79.7355	72.4371	80.1541
rs12638345	T	C	T	C	0.012	0.00950782	0.587	0.696571	0.551196	0.0159535	376406	0.00183	5.39e-11	618489	6.95184e-05	618489	9.43616e-07	376406	TRUE	0.000366032	6.98201e-05	43.1859	72.4371	42.9992
rs1291809	C	G	C	G	-0.0122	0.00888229	0.387	0.363506	0.560217	0.015248	376406	0.00185	3.32e-11	618489	7.03097e-05	618489	9.01508e-07	376406	TRUE	0.000321993	7.06189e-05	43.68	72.4371	43.4887
rs12922230	T	C	T	C	0.0113	-0.00525299	0.331	0.301511	0.742298	0.0159757	376406	0.00191	4.12e-09	616549	5.67674e-05	616549	2.87236e-07	376406	TRUE	0.000715849	5.65511e-05	34.8684	72.4371	35.0018
rs12967143	C	G	C	G	-0.0137	-0.0161794	0.699	0.745669	0.336746	0.0168427	376406	0.00196	2.92e-12	618489	7.89885e-05	618489	2.45158e-06	376406	TRUE	0.000397263	7.89796e-05	48.8517	72.4371	48.8572
rs13269731	C	T	C	T	0.0158	-0.00351802	0.6	0.668491	0.821368	0.0155813	376406	0.00195	6.47e-16	545914	0.000120246	545914	1.35436e-07	376406	TRUE	5.66303e-07	0.000119827	65.4229	72.4371	65.6515
rs141486917	A	G	A	G	0.019	-0.0118847	0.0873	0.10672	0.618415	0.0238601	376406	0.00319	2.23e-09	618489	5.73549e-05	618489	6.5914e-07	376406	TRUE	0.0010725	5.7528e-05	35.5824	72.4371	35.4753
rs1449371	C	T	C	T	0.0144	0.0205464	0.621	0.716104	0.206717	0.0162725	376406	0.00185	6.57e-15	618489	9.79509e-05	618489	4.23552e-06	376406	TRUE	0.000149371	9.76081e-05	60.3752	72.4371	60.5873
rs150299	T	C	T	C	0.0143	-0.0303416	0.516	0.494765	0.0383575	0.0146506	376406	0.00184	8.36e-15	591995	0.000102018	591995	1.13948e-05	376406	TRUE	0.00125559	0.00010214	60.4725	72.4371	60.3999
rs1565735	A	T	A	T	0.0189	0.0332814	0.2	0.146429	0.109366	0.0207873	376406	0.00225	3.55e-17	618489	0.000114072	618489	6.81004e-06	376406	TRUE	9.44948e-05	0.000114307	70.7056	72.4371	70.56
rs1582325	G	A	G	A	-0.0163	-0.0111135	0.609	0.685977	0.48223	0.0158149	376406	0.00185	9.57e-19	616549	0.000125896	616549	1.31194e-06	376406	TRUE	1.11099e-06	0.000126532	78.0226	72.4371	77.6304
rs1601071	A	G	A	G	-0.0117	-0.00586827	0.618	0.698519	0.71314	0.0159619	376406	0.00185	2.87e-10	618489	6.4665e-05	618489	3.59084e-07	376406	TRUE	0.000318071	6.46329e-05	39.9772	72.4371	39.9971
rs1657936	T	C	T	C	-0.0196	0.00693764	0.792	0.846087	0.732698	0.0203129	376406	0.00221	7.47e-19	618489	0.000127157	618489	3.09903e-07	376406	TRUE	2.1521e-07	0.00012657	78.2918	72.4371	78.6552
rs17153597	A	G	A	G	-0.0133	0.0362376	0.208	0.133744	0.091199	0.0214537	376406	0.00222	1.79e-09	618489	5.80285e-05	618489	7.57979e-06	376406	TRUE	0.0186136	5.82803e-05	36.0477	72.4371	35.892
rs1870293	C	T	C	T	-0.0119	0.0262908	0.637	0.645887	0.085369	0.0152823	376406	0.00187	1.78e-10	616549	6.56774e-05	616549	7.86271e-06	376406	TRUE	0.0103956	6.54892e-05	40.3798	72.4371	40.4959
rs1892559	G	C	G	C	0.0115	0.0164086	0.331	0.388606	0.274869	0.0150273	376406	0.00191	1.7e-09	618489	5.86102e-05	618489	3.16757e-06	376406	TRUE	0.00447671	5.85706e-05	36.2273	72.4371	36.2517
rs1950381	C	T	C	T	0.012	-0.0124462	0.374	0.435717	0.399896	0.0147851	376406	0.00186	1.16e-10	618489	6.72941e-05	618489	1.88265e-06	376406	TRUE	0.00095128	6.74277e-05	41.706	72.4371	41.6233
rs2072659	G	C	G	C	-0.0261	0.0123002	0.0984	0.103351	0.614986	0.0244552	376406	0.00302	6.08e-18	616549	0.000121129	616549	6.7209e-07	376406	TRUE	8.45343e-07	0.00012087	74.5313	72.4371	74.6908
rs2074393	C	G	C	G	-0.0129	0.0142634	0.303	0.414233	0.340853	0.014975	376406	0.00196	5.03e-11	618489	7.00336e-05	618489	2.41022e-06	376406	TRUE	0.000976321	7.02886e-05	43.4756	72.4371	43.3179
rs2133203	T	C	T	C	-0.0138	-0.00329028	0.416	0.400933	0.826067	0.0149729	376406	0.0019	2.88e-13	572408	9.21524e-05	572408	1.28292e-07	376406	TRUE	1.063e-05	9.25325e-05	52.9711	72.4371	52.7535
rs215600	A	G	A	G	-0.0214	-0.00839866	0.644	0.720434	0.60763	0.016357	376406	0.00188	4.76e-30	618489	0.000209455	618489	7.00419e-07	376406	TRUE	4.21048e-11	0.000209987	129.902	72.4371	129.572
rs2231156	A	C	A	C	-0.0216	0.0754784	0.0942	0.0583334	0.0156639	0.0312326	376406	0.00308	2.16e-12	618489	7.95135e-05	618489	1.55156e-05	376406	TRUE	0.0160338	7.96197e-05	49.2477	72.4371	49.182
rs2273500	C	T	C	T	0.0404	0.00542204	0.151	0.217334	0.760859	0.017815	376406	0.00252	8.19e-58	612229	0.00041963	612229	2.46093e-07	376406	TRUE	4.82324e-22	0.000418483	256.314	72.4371	257.017
rs2447091	C	T	C	T	0.013	0.0170189	0.389	0.426032	0.251572	0.0148437	376406	0.00184	1.64e-12	618489	8.07022e-05	618489	3.49239e-06	376406	TRUE	0.000578086	8.03355e-05	49.6905	72.4371	49.9173
rs258776	T	C	T	C	-0.0112	-0.00745015	0.458	0.5392	0.612387	0.0147042	376406	0.0018	4.65e-10	618489	6.25941e-05	618489	6.82013e-07	376406	TRUE	0.00060871	6.22774e-05	38.5202	72.4371	38.716
rs2851509	G	A	G	A	0.0117	-0.0222279	0.719	0.686311	0.159381	0.0157963	376406	0.002	4.33e-09	618489	5.53295e-05	618489	5.26053e-06	376406	TRUE	0.0128188	5.53142e-05	34.213	72.4371	34.2225
rs28694505	T	C	T	C	0.0137	-0.0266796	0.209	0.226045	0.129637	0.0176041	376406	0.00221	6.42e-10	618489	6.21297e-05	618489	6.10203e-06	376406	TRUE	0.00884378	6.20574e-05	38.3841	72.4371	38.4288
rs3021131	A	C	A	C	-0.0164	-0.000408982	0.275	0.346418	0.978923	0.0154803	376406	0.00201	4.58e-16	618489	0.000107626	618489	1.85437e-09	376406	TRUE	5.80102e-07	0.000107248	66.3385	72.4371	66.5726
rs34839	C	T	C	T	0.0119	0.017944	0.451	0.537305	0.223196	0.0147315	376406	0.00188	2.35e-10	572044	7.00358e-05	572044	3.94175e-06	376406	TRUE	0.00235356	7.0125e-05	40.1173	72.4371	40.0662
rs35247189	A	C	A	C	-0.0141	0.00951353	0.223	0.235584	0.58096	0.0172352	376406	0.00216	7.47e-11	618489	6.88922e-05	618489	8.09461e-07	376406	TRUE	0.000343708	6.8896e-05	42.6142	72.4371	42.6119
rs3809047	C	T	C	T	0.028	-0.0790702	0.08	0.0464316	0.0235858	0.034928	376406	0.00331	2.72e-17	618489	0.000115686	618489	1.3615e-05	376406	TRUE	0.000630425	0.000115405	71.3846	72.4371	71.5583
rs4307079	T	A	T	A	0.0131	0.0173163	0.291	0.333176	0.266961	0.0155991	376406	0.00198	4.05e-11	618489	7.07703e-05	618489	3.27383e-06	376406	TRUE	0.001402	7.08128e-05	43.7999	72.4371	43.7736
rs4402868	A	T	A	T	-0.0115	-0.0113033	0.345	0.333768	0.469567	0.0156299	376406	0.00189	1.39e-09	618489	5.98571e-05	618489	1.38945e-06	376406	TRUE	0.00151197	5.97704e-05	36.9694	72.4371	37.023
rs4577498	T	C	T	C	0.0125	0.0274926	0.359	0.30396	0.084419	0.0159322	376406	0.00187	3e-11	618489	7.22395e-05	618489	7.91084e-06	376406	TRUE	0.00594209	7.19122e-05	44.48	72.4371	44.6824
rs460984	T	C	T	C	0.0143	-0.00843019	0.447	0.3786	0.577883	0.0151492	376406	0.00181	2.75e-15	616549	0.000101229	616549	8.22699e-07	376406	TRUE	9.61214e-06	0.000101096	62.3368	72.4371	62.4187
rs4630328	A	G	A	G	-0.0163	0.0277051	0.365	0.20892	0.124458	0.0180334	376406	0.00187	2.73e-18	618489	0.000122831	618489	6.27057e-06	376406	TRUE	3.32398e-05	0.000123161	76.1826	72.4371	75.9787
rs4917017	A	G	A	G	-0.0153	-0.0214955	0.293	0.269989	0.192686	0.0165011	376406	0.00202	3.39e-14	591995	9.68995e-05	591995	4.5083e-06	376406	TRUE	0.00021259	9.6984e-05	57.4194	72.4371	57.3694
rs4933712	A	G	A	G	0.0129	-0.00274689	0.357	0.289193	0.865091	0.016168	376406	0.00188	6.46e-12	618489	7.61202e-05	618489	7.66859e-08	376406	TRUE	4.37822e-05	7.63992e-05	47.2555	72.4371	47.083
rs56113850	C	T	C	T	0.0557	0.0171933	0.565	0.563518	0.254026	0.0150736	376406	0.00181	1e-200	618489	0.00152883	618489	3.45644e-06	376406	TRUE	1.25564e-72	0.00152503	944.651	72.4371	947.007
rs58379124	C	T	C	T	0.0333	0.011647	0.762	0.756585	0.496233	0.0171171	376406	0.00211	6.54e-56	618489	0.000402548	618489	1.23002e-06	376406	TRUE	4.72104e-20	0.000402208	248.86	72.4371	249.071
rs6078373	A	G	A	G	0.0149	-0.0318757	0.406	0.43256	0.0313206	0.0148054	376406	0.00183	4.94e-16	618489	0.000107175	618489	1.23146e-05	376406	TRUE	0.000931296	0.000107082	66.2357	72.4371	66.2934
rs6141314	A	G	A	G	0.0204	-0.013326	0.26	0.346403	0.388715	0.0154603	376406	0.00205	2.9e-23	618489	0.000160086	618489	1.97383e-06	376406	TRUE	5.29446e-08	0.000160138	99.0594	72.4371	99.0268
rs62373813	T	C	T	C	-0.0138	-0.00249376	0.287	0.323028	0.873724	0.0156909	376406	0.00206	2.39e-11	573984	7.81793e-05	573984	6.71057e-08	376406	TRUE	4.27085e-05	7.79399e-05	44.7396	72.4371	44.877
rs6699355	T	C	T	C	-0.0231	0.0211254	0.875	0.847345	0.304397	0.020569	376406	0.00273	2.51e-17	614340	0.000116531	614340	2.80239e-06	376406	TRUE	1.04984e-05	0.000116727	71.7183	72.4371	71.5976
rs6711254	A	G	A	G	0.0174	-0.0326804	0.83	0.834788	0.0965206	0.0196637	376406	0.00239	3.58e-13	618489	8.56909e-05	618489	7.33815e-06	376406	TRUE	0.00153695	8.54389e-05	52.8473	72.4371	53.0033
rs6775877	G	A	G	A	-0.0166	0.0080108	0.115	0.10004	0.744646	0.0245951	376406	0.00282	3.68e-09	618489	5.60226e-05	618489	2.81838e-07	376406	TRUE	0.00076848	5.60902e-05	34.693	72.4371	34.6512
rs6811929	T	A	T	A	0.0134	0.0304205	0.223	0.178606	0.110093	0.0190392	376406	0.00216	4.96e-10	618489	6.22221e-05	618489	6.78232e-06	376406	TRUE	0.0105877	6.22251e-05	38.4878	72.4371	38.4859
rs699165	G	A	G	A	0.014	0.00832195	0.748	0.8465	0.681252	0.0202601	376406	0.00207	1.14e-11	618489	7.39525e-05	618489	4.48242e-07	376406	TRUE	0.000124995	7.38904e-05	45.7036	72.4371	45.742
rs7139640	C	T	C	T	-0.0112	0.015231	0.604	0.61755	0.311687	0.015055	376406	0.00184	1.09e-09	618489	5.99023e-05	618489	2.71919e-06	376406	TRUE	0.00321581	6.00065e-05	37.1155	72.4371	37.051
rs72895674	G	C	G	C	-0.0165	-0.0103174	0.121	0.0924008	0.682846	0.0252519	376406	0.00275	2.26e-09	618489	5.82032e-05	618489	4.43504e-07	376406	TRUE	0.000756169	5.79125e-05	35.8202	72.4371	36
rs75596189	T	C	T	C	0.0482	0.00577762	0.107	0.0331103	0.8857	0.040193	376406	0.0029	5.48e-62	618489	0.000446451	618489	5.48963e-08	376406	TRUE	5.03313e-24	0.000443976	274.715	72.4371	276.247
rs7599488	T	C	T	C	0.0147	-0.0130782	0.434	0.480739	0.372897	0.0146771	376406	0.00181	5.75e-16	618489	0.000106635	618489	2.10941e-06	376406	TRUE	1.76407e-05	0.000106162	65.6671	72.4371	65.9595
rs77235879	T	G	T	G	-0.0139	0.0155923	0.347	0.282126	0.338382	0.0162866	376406	0.00208	1.82e-11	512209	8.71805e-05	512209	2.43503e-06	376406	TRUE	0.000291867	8.75593e-05	44.8524	72.4371	44.6584
rs78408772	T	C	T	C	-0.0227	0.00605322	0.101	0.0682701	0.83502	0.0290647	376406	0.00299	3.23e-14	618489	9.31833e-05	618489	1.15236e-07	376406	TRUE	6.62271e-06	9.35756e-05	57.8807	72.4371	57.6381
rs7951365	C	T	C	T	0.0155	-0.000640756	0.312	0.242607	0.970155	0.017126	376406	0.00194	1.12e-15	618489	0.000103201	618489	3.71894e-09	376406	TRUE	1.03535e-06	0.000103142	63.7987	72.4371	63.8352
rs8614	A	C	A	C	0.0169	-0.0110221	0.187	0.154868	0.587346	0.0203102	376406	0.00231	2.68e-13	618489	8.65329e-05	618489	7.8243e-07	376406	TRUE	4.65989e-05	8.68431e-05	53.716	72.4371	53.5241
rs889398	T	C	T	C	-0.0133	-0.0346786	0.419	0.425431	0.019965	0.0149027	376406	0.00183	3.4e-13	616549	8.56639e-05	616549	1.43858e-05	376406	TRUE	0.00826645	8.61238e-05	53.104	72.4371	52.8203
rs9320505	C	G	C	G	-0.014	-0.0264626	0.213	0.245958	0.119503	0.0169974	376406	0.0022	1.75e-10	618489	6.54714e-05	618489	6.43936e-06	376406	TRUE	0.00721717	6.57114e-05	40.6443	72.4371	40.4959
rs9564358	C	T	C	T	0.0127	-0.014744	0.312	0.222638	0.402956	0.017629	376406	0.00194	5.34e-11	618489	6.92857e-05	618489	1.85832e-06	376406	TRUE	0.000759489	6.92437e-05	42.8293	72.4371	42.8552
rs9867678	G	A	G	A	-0.0121	-0.0122305	0.652	0.643672	0.424766	0.015323	376406	0.00189	1.41e-10	618489	6.62655e-05	618489	1.69257e-06	376406	TRUE	0.000937946	6.64397e-05	41.0948	72.4371	40.9871
rs9881798	C	A	C	A	0.0151	0.0144783	0.414	0.378071	0.337935	0.0151091	376406	0.00183	1.63e-16	618489	0.000110071	618489	2.43951e-06	376406	TRUE	1.56238e-05	0.000110632	68.4322	72.4371	68.085

## Sheet: Table S8
Table S8. Associations of single nucleotide polymorphisms for tobacco smoking and alcohol consumption in UKBB
Drinks per week (Saunders et al. 2022)
SNP	effect_allele.exposure	other_allele.exposure	effect_allele.outcome	other_allele.outcome	beta.exposure	beta.outcome	eaf.exposure	eaf.outcome	se.outcome	pval.outcome	samplesize.outcome	se.exposure	pval.exposure	samplesize.exposure	rsq.exposure	effective_n.exposure	rsq.outcome	effective_n.outcome	steiger_dir	steiger_pval	R2	F	FMean	F_pow_beta_se
rs1006100	T	C	T	C	-0.00774	-0.0227	0.803	0.7882	0.024	0.34435	420531	0.00114	1.1e-11	2428851	1.89786e-05	2428851	2.12732e-06	420531	TRUE	0.0827325	1.89537e-05	46.0365	71.8038	46.097
rs10085247	T	C	T	C	-0.00772	0.03555	0.143	0.1627	0.02672	0.183358	420531	0.0013	2.54e-09	2428851	1.45191e-05	2428851	4.20929e-06	420531	TRUE	0.29234	1.46077e-05	35.4804	71.8038	35.2653
rs10113566	C	T	C	T	-0.0135	0.02901	0.306	0.3148	0.02098	0.166763	420531	0.000985	1.07e-42	2428851	7.73323e-05	2428851	4.5466e-06	420531	TRUE	6.64756e-05	7.74067e-05	188.024	71.8038	187.843
rs10183383	T	C	T	C	-0.00765	0.009655	0.485	0.4825	0.01941	0.618871	420531	0.000909	3.98e-17	2422657	2.92342e-05	2422657	5.88379e-07	420531	TRUE	0.00547881	2.92349e-05	70.8282	71.8038	70.8264
rs10228416	T	C	T	C	-0.00682	0.0008478	0.542	0.5449	0.0196	0.965495	420531	0.000921	1.36e-13	2372950	2.31074e-05	2372950	4.44917e-09	420531	TRUE	0.00460823	2.30921e-05	54.7976	71.8038	54.8339
rs1050818	C	A	C	A	0.0076	-0.0003136	0.219	0.2231	0.02328	0.989257	420531	0.0011	4.56e-12	2426927	1.96688e-05	2426927	4.31509e-10	420531	TRUE	0.00822452	1.97584e-05	47.9532	71.8038	47.7355
rs10510969	C	A	C	A	0.00601	-0.006348	0.341	0.3373	0.02058	0.757705	420531	0.000957	3.33e-10	2428851	1.62374e-05	2428851	2.26249e-07	420531	TRUE	0.0333531	1.62337e-05	39.43	71.8038	39.4389
rs10518849	T	C	T	C	-0.00656	0.0005663	0.545	0.5507	0.01952	0.976855	420531	0.000911	5.96e-13	2428850	2.13482e-05	2428850	2.00142e-09	420531	TRUE	0.00615213	2.13425e-05	51.8388	71.8038	51.8526
rs10774579	C	T	C	T	0.00561	0.03509	0.472	0.4902	0.01943	0.0709578	420531	0.000909	6.64e-10	2428851	1.56816e-05	2428851	7.75571e-06	420531	TRUE	0.481708	1.56867e-05	38.1012	71.8038	38.0889
rs10819272	C	T	C	T	-0.00678	0.01737	0.405	0.4312	0.01959	0.375146	420531	0.000924	2.22e-13	2428851	2.21669e-05	2428851	1.86954e-06	420531	TRUE	0.0454723	2.21545e-05	53.8111	71.8038	53.8413
rs10838782	G	A	G	A	0.0095	-0.04602	0.456	0.4435	0.01945	0.0179887	420531	0.000911	1.86e-25	2428851	4.47704e-05	2428851	1.33123e-05	420531	TRUE	0.068511	4.47756e-05	108.758	71.8038	108.745
rs10901373	A	G	A	G	-0.00843	-0.02532	0.182	0.1716	0.02552	0.32107	420531	0.00117	7.05e-13	2428851	2.13734e-05	2428851	2.34083e-06	420531	TRUE	0.0640326	2.11597e-05	51.3948	71.8038	51.9139
rs11021133	A	G	A	G	0.0103	0.01455	0.0947	0.09382	0.03359	0.664967	420531	0.00155	2.97e-11	2428851	1.81804e-05	2428851	4.4618e-07	420531	TRUE	0.0313239	1.81906e-05	44.183	71.8038	44.1582
rs11042016	T	C	T	C	-0.01	0.01369	0.64	0.6582	0.02042	0.502343	420531	0.000956	9.76e-26	2372950	4.6108e-05	2372950	1.06881e-06	420531	TRUE	0.000580464	4.608e-05	109.35	71.8038	109.417
rs11078696	T	G	T	G	0.0123	-0.04607	0.807	0.7973	0.0255	0.0707946	420531	0.00123	1.49e-23	2140644	4.67128e-05	2140644	7.7617e-06	420531	TRUE	0.0163791	4.71271e-05	100.887	71.8038	100
rs11143585	T	C	T	C	-0.00739	-0.0227	0.239	0.2455	0.02256	0.314485	420531	0.00106	3.88e-12	2428851	2.0011e-05	2428851	2.40756e-06	420531	TRUE	0.0802371	1.98656e-05	48.2515	71.8038	48.6046
rs11211480	G	A	G	A	0.00972	-0.04971	0.561	0.5327	0.0195	0.0107895	420531	0.000915	2.26e-26	2426927	4.64958e-05	2426927	1.54531e-05	420531	TRUE	0.0838281	4.65361e-05	112.945	71.8038	112.847
rs11222890	C	T	C	T	-0.00704	0.01834	0.198	0.2059	0.02479	0.45941	420531	0.00114	7.44e-10	2411996	1.58108e-05	2411996	1.30151e-06	420531	TRUE	0.0897412	1.57404e-05	37.9663	71.8038	38.136
rs1123285	G	C	G	C	-0.00694	-0.02523	0.335	0.3227	0.02085	0.22636	420531	0.000961	5.03e-13	2428851	2.14715e-05	2428851	3.48197e-06	420531	TRUE	0.0974971	2.14593e-05	52.1225	71.8038	52.1521
rs1123295	G	A	G	A	0.00597	-0.01104	0.441	0.4428	0.01957	0.572796	420531	0.000914	6.42e-11	2426927	1.75789e-05	2426927	7.56764e-07	420531	TRUE	0.0466658	1.75723e-05	42.6474	71.8038	42.6635
rs112450578	A	C	A	C	-0.0102	-0.04331	0.147	0.1451	0.02716	0.110815	420531	0.00128	1.68e-15	2428851	2.61438e-05	2428851	6.0467e-06	420531	TRUE	0.112042	2.60914e-05	63.3736	71.8038	63.501
rs112586249	G	T	G	T	-0.00679	-0.03281	0.396	0.3951	0.0199	0.0993116	420531	0.000961	1.59e-12	2264475	2.20453e-05	2264475	6.46409e-06	420531	TRUE	0.199814	2.20547e-05	49.9434	71.8038	49.9221
rs113176985	T	C	T	C	-0.00902	-0.01306	0.111	0.09985	0.0322	0.685015	420531	0.00144	4.2e-10	2420969	1.62066e-05	2420969	3.91182e-07	420531	TRUE	0.0418161	1.60571e-05	38.8744	71.8038	39.2363
rs11542804	C	G	C	G	0.00772	0.01353	0.186	0.183	0.02534	0.593335	420531	0.00117	3.64e-11	2423746	1.79626e-05	2423746	6.77932e-07	420531	TRUE	0.0409301	1.80469e-05	43.7418	71.8038	43.5374
rs11692435	A	G	A	G	0.0205	-0.001998	0.0837	0.08304	0.03663	0.956511	420531	0.00164	8.56e-36	2415864	6.46725e-05	2415864	7.07491e-09	420531	TRUE	1.91016e-06	6.44616e-05	155.74	71.8038	156.25
rs11710277	G	A	G	A	-0.0131	0.002058	0.0781	0.07736	0.03646	0.954993	420531	0.00169	1.04e-14	2422114	2.48064e-05	2422114	7.57637e-09	420531	TRUE	0.00339737	2.4712e-05	59.8566	71.8038	60.0854
rs11713946	C	G	C	G	0.00686	0.005814	0.321	0.3214	0.02076	0.779471	420531	0.000972	1.72e-12	2428851	2.05072e-05	2428851	1.86509e-07	420531	TRUE	0.0141772	2.05141e-05	49.8267	71.8038	49.8099
rs11762401	T	C	T	C	-0.00783	-0.0156	0.176	0.1694	0.02584	0.546009	420531	0.00126	4.86e-10	2177462	1.77347e-05	2177462	8.66698e-07	420531	TRUE	0.0514787	1.77825e-05	38.7214	71.8038	38.6173
rs11764779	G	A	G	A	0.00978	-0.06192	0.175	0.1566	0.02617	0.0179473	420531	0.00123	2.22e-15	2272754	2.78166e-05	2272754	1.33123e-05	420531	TRUE	0.332862	2.76185e-05	62.7717	71.8038	63.2219
rs117907741	G	A	G	A	0.0117	0.01508	0.0672	0.06384	0.03996	0.705992	420531	0.00181	1.16e-10	2428851	1.72031e-05	2428851	3.38654e-07	420531	TRUE	0.032771	1.71617e-05	41.6838	71.8038	41.7844
rs11792106	G	A	G	A	-0.00823	-0.001645	0.275	0.2722	0.02181	0.939896	420531	0.00102	5.28e-16	2428851	2.68032e-05	2428851	1.35277e-08	420531	TRUE	0.00244499	2.70085e-05	65.6013	71.8038	65.1027
rs11860773	C	T	C	T	-0.0148	-0.006956	0.188	0.1952	0.02462	0.777499	420531	0.00116	4e-37	2426927	6.7069e-05	2426927	1.89822e-07	420531	TRUE	3.44667e-06	6.68755e-05	162.313	71.8038	162.782
rs11873164	T	C	T	C	-0.00919	-0.04688	0.156	0.1547	0.02643	0.0760326	420531	0.00125	1.93e-13	2428851	2.22536e-05	2428851	7.48138e-06	420531	TRUE	0.235316	2.22397e-05	54.018	71.8038	54.0519
rs11937621	C	T	C	T	-0.00638	-0.02107	0.291	0.2861	0.02147	0.326588	420531	0.000999	1.75e-10	2428851	1.6792e-05	2428851	2.29017e-06	420531	TRUE	0.12177	1.67962e-05	40.7961	71.8038	40.7859
rs11940694	G	A	G	A	0.0249	-0.003456	0.592	0.6054	0.02004	0.863118	420531	0.000923	2.05e-160	2428851	0.000299547	2428851	7.07222e-08	420531	TRUE	1.90099e-24	0.000299509	727.681	71.8038	727.772
rs11973460	G	T	G	T	-0.011	-0.07581	0.126	0.1165	0.02939	0.00988553	420531	0.00137	7.08e-16	2428851	2.65419e-05	2428851	1.58216e-05	420531	TRUE	0.482021	2.665e-05	64.7306	71.8038	64.468
rs12001661	C	G	C	G	0.00703	-0.04704	0.342	0.3369	0.02042	0.0212814	420531	0.000957	2.04e-13	2428851	2.22165e-05	2428851	1.26189e-05	420531	TRUE	0.486927	2.2243e-05	54.026	71.8038	53.9618
rs12104325	A	G	A	G	0.00618	-0.03805	0.428	0.416	0.0198	0.0547016	420531	0.000948	7.14e-11	2272754	1.86982e-05	2272754	8.78171e-06	420531	TRUE	0.417585	1.87002e-05	42.5018	71.8038	42.4972
rs12175393	C	A	C	A	-0.0075	0.02662	0.24	0.2452	0.02269	0.240769	420531	0.00108	3.05e-12	2372950	2.03225e-05	2372950	3.27303e-06	420531	TRUE	0.106723	2.052e-05	48.6939	71.8038	48.2253
rs12203592	T	C	T	C	-0.00739	0.01057	0.173	0.2264	0.02388	0.658112	420531	0.0012	7.09e-10	2428851	1.56142e-05	2428851	4.65892e-07	420531	TRUE	0.0503272	1.56268e-05	37.9558	71.8038	37.9251
rs1229984	C	T	C	T	0.193	-0.05769	0.973	0.9761	0.06532	0.377138	420531	0.00535	1e-200	660728	0.00196576	660728	1.85486e-06	420531	TRUE	2.3271e-105	0.00195714	1295.67	71.8038	1301.39
rs1240582	A	G	A	G	-0.00728	-0.01322	0.225	0.2219	0.02332	0.570821	420531	0.00109	2.07e-11	2428851	1.83654e-05	2428851	7.64204e-07	420531	TRUE	0.0411092	1.84832e-05	44.8937	71.8038	44.6077
rs12453397	A	C	A	C	0.00879	-0.07816	0.744	0.7387	0.02251	0.000516416	420531	0.00104	2.9e-17	2428851	2.94102e-05	2428851	2.86688e-05	420531	TRUE	0.967147	2.94321e-05	71.4881	71.8038	71.435
rs12487273	G	T	G	T	-0.0075	0.008854	0.249	0.2412	0.02277	0.697268	420531	0.00105	8.85e-13	2428851	2.10056e-05	2428851	3.59548e-07	420531	TRUE	0.0170768	2.10374e-05	51.0977	71.8038	51.0204
rs1267037	C	A	C	A	0.00917	0.007345	0.799	0.809	0.02484	0.767361	420531	0.00113	5.63e-16	2428851	2.71125e-05	2428851	2.07914e-07	420531	TRUE	0.00444764	2.70092e-05	65.603	71.8038	65.8539
rs12702099	C	T	C	T	0.00838	0.003491	0.834	0.8326	0.02598	0.89312	420531	0.00126	2.93e-11	2272754	1.9462e-05	2272754	4.29364e-08	420531	TRUE	0.0122596	1.94443e-05	44.1929	71.8038	44.2331
rs12739983	A	C	A	C	0.00917	-0.03442	0.139	0.1422	0.02751	0.210766	420531	0.00131	2.79e-12	2426927	2.01898e-05	2426927	3.72257e-06	420531	TRUE	0.124788	2.01274e-05	48.8486	71.8038	49
rs12775696	A	G	A	G	-0.00891	0.03834	0.137	0.1375	0.02857	0.179639	420531	0.00135	4.25e-11	2311800	1.88421e-05	2311800	4.28239e-06	420531	TRUE	0.17546	1.87723e-05	43.3985	71.8038	43.56
rs12826108	A	G	A	G	-0.00688	0.009667	0.482	0.4885	0.0194	0.618301	420531	0.000908	3.48e-14	2428851	2.36371e-05	2428851	5.90451e-07	420531	TRUE	0.0142534	2.36365e-05	57.4109	71.8038	57.4123
rs12902072	C	T	C	T	-0.00836	0.01629	0.311	0.3242	0.02078	0.433212	420531	0.00098	1.46e-17	2428850	2.99604e-05	2428850	1.46135e-06	420531	TRUE	0.0106673	2.99517e-05	72.7504	71.8038	72.7713
rs12951376	C	T	C	T	0.00786	0.01582	0.69	0.7055	0.02121	0.455932	420531	0.000982	1.19e-15	2424565	2.64227e-05	2424565	1.32292e-06	420531	TRUE	0.0169094	2.64293e-05	64.0812	71.8038	64.0652
rs12976157	C	A	C	A	-0.00672	-0.008617	0.317	0.3173	0.02083	0.679047	420531	0.000975	5.31e-12	2428851	1.95578e-05	2428851	4.06947e-07	420531	TRUE	0.0234596	1.95546e-05	47.4961	71.8038	47.5039
rs12998288	T	C	T	C	0.00682	-0.01195	0.478	0.4691	0.01957	0.541502	420531	0.000908	6.16e-14	2428851	2.32266e-05	2428851	8.86661e-07	420531	TRUE	0.0202481	2.32112e-05	56.3778	71.8038	56.4153
rs13024996	A	C	A	C	-0.0105	0.0226	0.362	0.3759	0.02008	0.260256	420531	0.000944	8.55e-29	2428851	5.09345e-05	2428851	3.01226e-06	420531	TRUE	0.00122111	5.09258e-05	123.697	71.8038	123.718
rs13107325	T	C	T	C	-0.0269	-0.02142	0.0774	0.07387	0.03682	0.56079	420531	0.0017	1.95e-56	2428851	0.000103077	2428851	8.04776e-07	420531	TRUE	2.99548e-08	0.000103345	251.035	71.8038	250.384
rs13208885	G	A	G	A	0.0128	0.05824	0.0663	0.07241	0.03913	0.136616	420531	0.00182	1.86e-12	2428851	2.03642e-05	2428851	5.26775e-06	420531	TRUE	0.184282	2.02848e-05	49.2697	71.8038	49.4626
rs13259172	G	T	G	T	0.00763	-0.003751	0.233	0.2322	0.02291	0.869921	420531	0.00107	1.2e-12	2428851	2.09349e-05	2428851	6.37453e-08	420531	TRUE	0.00964576	2.0808e-05	50.5405	71.8038	50.8489
rs13383034	T	C	T	C	0.0146	0.007636	0.329	0.3099	0.02107	0.717133	420531	0.000966	2.77e-51	2428851	9.40395e-05	2428851	3.12325e-07	420531	TRUE	4.4601e-08	9.4114e-05	228.61	71.8038	228.429
rs1426371	A	G	A	G	-0.00718	-0.02444	0.261	0.2552	0.02231	0.273338	420531	0.00103	3.59e-12	2428851	2.00062e-05	2428851	2.85369e-06	420531	TRUE	0.0955983	1.98868e-05	48.3029	71.8038	48.5931
rs143664518	T	C	T	C	-0.0123	0.0107	0.0749	0.07427	0.03823	0.779471	420531	0.0018	9.14e-12	2224787	2.09879e-05	2224787	1.86279e-07	420531	TRUE	0.0135929	2.09658e-05	46.6453	71.8038	46.6944
rs14399	A	C	A	C	-0.00561	0.006637	0.422	0.431	0.01965	0.735529	420531	0.000919	1.03e-09	2428851	1.53422e-05	2428851	2.71283e-07	420531	TRUE	0.0420224	1.53531e-05	37.2909	71.8038	37.2644
rs146131456	A	C	A	C	-0.00746	-0.03382	0.22	0.2164	0.02336	0.147707	420531	0.00113	4.4e-11	2272754	1.91761e-05	2272754	4.98429e-06	420531	TRUE	0.201003	1.90996e-05	43.4095	71.8038	43.5834
rs147649409	T	C	T	C	0.00991	0.06125	0.114	0.1174	0.03089	0.0474242	420531	0.001429	4.1e-12	2428851	1.98004e-05	2428851	9.34924e-06	420531	TRUE	0.404566	1.98388e-05	48.1865	71.8038	48.0931
rs1499974	G	A	G	A	0.00696	0.006137	0.568	0.5617	0.01956	0.753703	420531	0.000916	3.02e-14	2428851	2.37693e-05	2428851	2.34088e-07	420531	TRUE	0.0085554	2.37728e-05	57.7419	71.8038	57.7335
rs1558902	A	T	A	T	-0.0111	0.0423	0.412	0.4129	0.01976	0.0323594	420531	0.000925	2.67e-33	2410072	5.97457e-05	2410072	1.0897e-05	420531	TRUE	0.00804979	5.96967e-05	143.882	71.8038	144
rs1589569	T	G	T	G	-0.00737	0.009558	0.42	0.4324	0.01964	0.62647	420531	0.000919	1.07e-15	2428851	2.64784e-05	2428851	5.6319e-07	420531	TRUE	0.00849964	2.64632e-05	64.2768	71.8038	64.3138
rs1656377	C	T	C	T	-0.00659	-0.009915	0.58	0.5867	0.0197	0.614752	420531	0.000919	7.76e-13	2428851	2.11705e-05	2428851	6.02361e-07	420531	TRUE	0.0220139	2.11582e-05	51.3911	71.8038	51.4209
rs1710420	T	C	T	C	-0.0064	0.02473	0.596	0.5999	0.01989	0.213796	420531	0.000925	4.53e-12	2426927	1.97248e-05	2426927	3.67605e-06	420531	TRUE	0.130772	1.9725e-05	47.8721	71.8038	47.8714
rs17177078	T	C	T	C	-0.0162	0.05675	0.0649	0.0587	0.0423	0.179763	420531	0.00184	1.23e-18	2426927	3.19392e-05	2426927	4.28009e-06	420531	TRUE	0.0319607	3.18539e-05	77.3095	71.8038	77.5165
rs17478715	G	C	G	C	-0.0104	0.06214	0.0913	0.09551	0.03404	0.0679204	420531	0.00157	3.3e-11	2428851	1.80659e-05	2428851	7.92436e-06	420531	TRUE	0.390122	1.79468e-05	43.5909	71.8038	43.8801
rs17778423	G	C	G	C	-0.00716	-0.04687	0.175	0.17	0.02559	0.0669885	420531	0.00119	1.92e-09	2428851	1.49048e-05	2428851	7.97719e-06	420531	TRUE	0.534965	1.48029e-05	35.9546	71.8038	36.202
rs1788784	G	A	G	A	0.00637	-0.0081	0.655	0.6542	0.02045	0.69199	420531	0.000955	2.46e-11	2428851	1.83174e-05	2428851	3.73067e-07	420531	TRUE	0.028037	1.83387e-05	44.5428	71.8038	44.491
rs182026513	T	C	T	C	0.00638	-0.01785	0.414	0.4237	0.01997	0.371364	420531	0.000962	3.39e-11	2225429	1.97637e-05	2225429	1.89987e-06	420531	TRUE	0.0681226	1.97501e-05	43.9533	71.8038	43.9836
rs1892350	G	A	G	A	-0.00623	0.000944	0.497	0.498	0.0194	0.961192	420531	0.000907	6.79e-12	2428851	1.94246e-05	2428851	5.63047e-09	420531	TRUE	0.0094909	1.94058e-05	47.1346	71.8038	47.1804
rs1894071	G	A	G	A	0.0115	-0.02092	0.845	0.8548	0.02782	0.452064	420531	0.00125	3.57e-20	2428851	3.48466e-05	2428851	1.34466e-06	420531	TRUE	0.00451044	3.46429e-05	84.1453	71.8038	84.64
rs1940728	T	G	T	G	0.00877	0.01258	0.407	0.39	0.01989	0.526987	420531	0.000931	4.28e-21	2392033	3.70951e-05	2392033	9.51251e-07	420531	TRUE	0.0022195	3.7126e-05	88.8099	71.8038	88.736
rs194847	T	G	T	G	0.00716	0.0008636	0.473	0.4576	0.01947	0.964628	420531	0.000909	3.2e-15	2428851	2.55439e-05	2428851	4.6784e-09	420531	TRUE	0.00283528	2.55581e-05	62.0782	71.8038	62.0438
rs1972658	A	C	A	C	0.00894	0.03867	0.856	0.8511	0.02693	0.151078	420531	0.00131	8.84e-12	2371026	1.96421e-05	2371026	4.90318e-06	420531	TRUE	0.185049	1.97034e-05	46.7182	71.8038	46.5728
rs1994190	T	C	T	C	0.00643	0.04865	0.496	0.5075	0.0194	0.0121619	420531	0.000911	1.6e-12	2411996	2.06538e-05	2411996	1.49541e-05	420531	TRUE	0.68512	2.06711e-05	49.8597	71.8038	49.8179
rs2010776	G	A	G	A	-0.00561	0.01426	0.45	0.4448	0.01953	0.465479	420531	0.000912	7.69e-10	2428851	1.55786e-05	2428851	1.26776e-06	420531	TRUE	0.0912171	1.55787e-05	37.8389	71.8038	37.8387
rs201594	T	C	T	C	-0.00616	-0.03066	0.552	0.5553	0.01956	0.116977	420531	0.000912	1.49e-11	2428851	1.87829e-05	2428851	5.84263e-06	420531	TRUE	0.251125	1.87676e-05	45.5845	71.8038	45.6217
rs2049045	C	G	C	G	-0.00734	0.02698	0.181	0.1913	0.02487	0.278035	420531	0.00118	4.78e-10	2428851	1.59302e-05	2428851	2.79856e-06	420531	TRUE	0.165117	1.59729e-05	38.7965	71.8038	38.6926
rs2091532	A	G	A	G	0.00648	-0.007238	0.505	0.5112	0.01946	0.709905	420531	0.000908	9.4e-13	2426927	2.09852e-05	2426927	3.28969e-07	420531	TRUE	0.0164316	2.09931e-05	50.9497	71.8038	50.9305
rs2099016	T	C	T	C	-0.00787	-0.002052	0.486	0.4926	0.01946	0.916031	420531	0.000908	4.35e-18	2428851	3.09289e-05	2428851	2.64407e-08	420531	TRUE	0.00122766	3.09442e-05	75.161	71.8038	75.1238
rs2117137	G	A	G	A	0.00691	0.02272	0.4	0.4107	0.01974	0.249632	420531	0.000929	1.08e-13	2411996	2.29371e-05	2411996	3.15011e-06	420531	TRUE	0.0712505	2.29191e-05	55.282	71.8038	55.3254
rs2132489	T	C	T	C	0.00639	0.008185	0.569	0.5657	0.01958	0.675927	420531	0.000916	3e-12	2428851	2.00356e-05	2428851	4.15543e-07	420531	TRUE	0.0217906	2.00272e-05	48.6441	71.8038	48.6643
rs2136135	G	A	G	A	-0.006	-0.01591	0.645	0.6347	0.02021	0.43132	420531	0.000948	2.48e-10	2428851	1.64922e-05	2428851	1.47371e-06	420531	TRUE	0.0882652	1.64862e-05	40.0432	71.8038	40.0577
rs2142330	A	T	A	T	0.00627	-0.01284	0.392	0.381	0.02	0.521075	420531	0.000929	1.5e-11	2428851	1.8754e-05	2428851	9.80107e-07	420531	TRUE	0.0454906	1.87394e-05	45.5159	71.8038	45.5516
rs2165905	G	A	G	A	-0.00835	-0.04514	0.225	0.2187	0.02318	0.0515229	420531	0.00109	1.61e-14	2428851	2.41607e-05	2428851	9.01771e-06	420531	TRUE	0.252206	2.43157e-05	59.0607	71.8038	58.684
rs2240310	T	C	T	C	-0.00549	-0.00391	0.455	0.4498	0.01951	0.841143	420531	0.000911	1.67e-09	2428851	1.49521e-05	2428851	9.55087e-08	420531	TRUE	0.0331634	1.4948e-05	36.3069	71.8038	36.3168
rs2268762	G	A	G	A	0.00767	-0.0241	0.61	0.608	0.01991	0.226048	420531	0.00093	1.66e-16	2428851	2.80035e-05	2428851	3.48413e-06	420531	TRUE	0.0402875	2.79908e-05	67.9873	71.8038	68.0182
rs2279829	T	C	T	C	-0.00959	-0.006521	0.215	0.2136	0.02366	0.782889	420531	0.00111	4.11e-18	2428851	3.0731e-05	2428851	1.80635e-07	420531	TRUE	0.00217959	3.10438e-05	75.4031	71.8038	74.6434
rs2298214	A	C	A	C	-0.00716	0.01343	0.569	0.5808	0.0198	0.497737	420531	0.000969	1.41e-13	2173309	2.51216e-05	2173309	1.09402e-06	420531	TRUE	0.0185569	2.51446e-05	54.6484	71.8038	54.5982
rs231044	G	A	G	A	-0.0109	0.03476	0.177	0.187	0.02522	0.16819	420531	0.00119	5.74e-20	2426927	3.45691e-05	2426927	4.51722e-06	420531	TRUE	0.0246018	3.46143e-05	84.0093	71.8038	83.8994
rs2318539	A	C	A	C	0.00609	0.02849	0.559	0.5831	0.01968	0.147877	420531	0.000914	2.6e-11	2428851	1.82782e-05	2428851	4.98352e-06	420531	TRUE	0.221274	1.82858e-05	44.4144	71.8038	44.3958
rs2489380	G	C	G	C	0.00878	0.008414	0.861	0.8684	0.0286	0.768599	420531	0.00131	2.16e-11	2428851	1.84943e-05	2428851	2.05815e-07	420531	TRUE	0.0212684	1.84517e-05	44.8173	71.8038	44.9207
rs2489907	C	T	C	T	0.00847	0.01271	0.731	0.7329	0.02198	0.563248	420531	0.00102	1.35e-16	2426927	2.84117e-05	2426927	7.95132e-07	420531	TRUE	0.00787633	2.82141e-05	68.4755	71.8038	68.9551
rs2622238	G	A	G	A	0.0141	-0.006344	0.476	0.4762	0.0194	0.743704	420531	0.000926	3.08e-52	2336132	9.92376e-05	2336132	2.54289e-07	420531	TRUE	1.6414e-08	9.9176e-05	231.711	71.8038	231.855
rs2638282	A	G	A	G	0.014	-0.006757	0.509	0.5327	0.01952	0.72929	420531	0.000908	1.84e-53	2427219	9.79339e-05	2427219	2.84939e-07	420531	TRUE	2.07853e-08	9.79682e-05	237.813	71.8038	237.73
rs26561	G	A	G	A	-0.00689	0.02485	0.357	0.3558	0.0204	0.223152	420531	0.000947	3.45e-13	2428851	2.17936e-05	2428851	3.52854e-06	420531	TRUE	0.0948412	2.17945e-05	52.9368	71.8038	52.9345
rs2661503	A	T	A	T	-0.00738	-0.04132	0.381	0.3659	0.02011	0.0399025	420531	0.000934	2.68e-15	2428851	2.57044e-05	2428851	1.00391e-05	420531	TRUE	0.254921	2.56897e-05	62.3979	71.8038	62.4337
rs2713556	T	C	T	C	-0.00805	0.06018	0.628	0.6461	0.02012	0.00278612	420531	0.00094	1.12e-17	2422657	3.02713e-05	2422657	2.12737e-05	420531	TRUE	0.594359	3.02778e-05	73.3549	71.8038	73.3392
rs2717063	A	C	A	C	0.0102	0.04175	0.588	0.5946	0.01979	0.034914	420531	0.000922	1.33e-28	2428851	5.03867e-05	2428851	1.05833e-05	420531	TRUE	0.0213219	5.04086e-05	122.441	71.8038	122.388
rs2834083	A	G	A	G	-0.00756	-0.03747	0.575	0.5575	0.01967	0.0567545	420531	0.000918	1.78e-16	2428851	2.79219e-05	2428851	8.62897e-06	420531	TRUE	0.160026	2.79338e-05	67.8489	71.8038	67.8201
rs2839402	T	C	T	C	0.00846	-0.01414	0.161	0.154	0.0268	0.597861	420531	0.00123	6.75e-12	2428851	1.9477e-05	2428851	6.61962e-07	420531	TRUE	0.031146	1.93356e-05	46.9643	71.8038	47.3076
rs28485712	C	T	C	T	0.00737	0.02243	0.255	0.2502	0.02256	0.320037	420531	0.00104	1.43e-12	2428851	2.06756e-05	2428851	2.35063e-06	420531	TRUE	0.0711562	2.06377e-05	50.1269	71.8038	50.219
rs28521294	A	G	A	G	-0.00559	-0.0001645	0.345	0.3567	0.02026	0.993521	420531	0.000955	4.84e-09	2428851	1.41062e-05	2428851	1.56768e-10	420531	TRUE	0.0250134	1.41226e-05	34.3021	71.8038	34.2623
rs28601761	G	C	G	C	0.00845	-0.005244	0.42	0.4176	0.01988	0.791954	420531	0.000919	3.94e-20	2428851	3.4807e-05	2428851	1.65461e-07	420531	TRUE	0.0010062	3.47873e-05	84.496	71.8038	84.5439
rs28929474	T	C	T	C	-0.0297	-0.1187	0.0181	0.01781	0.06921	0.0860994	420531	0.0034	2.35e-18	2428851	3.14153e-05	2428851	6.99463e-06	420531	TRUE	0.0763354	3.13537e-05	76.1558	71.8038	76.3054
rs2958163	C	T	C	T	-0.00799	0.001144	0.46	0.461	0.01964	0.953542	420531	0.00091	1.69e-18	2428851	3.17392e-05	2428851	8.06813e-09	420531	TRUE	0.000902456	3.17158e-05	77.0352	71.8038	77.0923
rs2992073	G	C	G	C	0.0083	0.003785	0.752	0.7571	0.02265	0.867301	420531	0.00105	2.82e-15	2426927	2.5746e-05	2426927	6.64048e-08	420531	TRUE	0.00393279	2.56954e-05	62.3625	71.8038	62.4853
rs30244	A	G	A	G	0.00624	0.01853	0.392	0.3961	0.01993	0.352452	420531	0.00093	1.92e-11	2426927	1.85498e-05	2426927	2.0556e-06	420531	TRUE	0.0854037	1.85605e-05	45.0457	71.8038	45.0198
rs339054	G	T	G	T	-0.00623	0.004249	0.497	0.5069	0.01939	0.826552	420531	0.000907	6.42e-12	2428851	1.94246e-05	2428851	1.14188e-07	420531	TRUE	0.014832	1.94058e-05	47.1346	71.8038	47.1804
rs34775748	A	G	A	G	0.00657	-0.04739	0.237	0.2252	0.02298	0.0391742	420531	0.00107	7.39e-10	2427445	1.55313e-05	2427445	1.01128e-05	420531	TRUE	0.64871	1.56111e-05	37.8957	71.8038	37.7019
rs35011311	T	G	T	G	-0.00784	-0.03133	0.266	0.2594	0.02212	0.156711	420531	0.00103	2.92e-14	2410364	2.40362e-05	2410364	4.77038e-06	420531	TRUE	0.103791	2.40016e-05	57.8539	71.8038	57.9372
rs35058767	A	G	A	G	-0.0065	0.004652	0.375	0.3803	0.02003	0.816319	420531	0.000937	4.06e-12	2428851	1.98125e-05	2428851	1.28269e-07	420531	TRUE	0.0142636	1.98047e-05	48.1035	71.8038	48.1224
rs35378923	A	G	A	G	-0.00833	-0.001567	0.291	0.2901	0.02147	0.941846	420531	0.000999	7.73e-17	2428851	2.8625e-05	2428851	1.26671e-08	420531	TRUE	0.00171309	2.86325e-05	69.546	71.8038	69.5279
rs35399883	C	G	C	G	0.00561	-0.01067	0.359	0.3573	0.0208	0.607855	420531	0.000946	3e-09	2428851	1.44789e-05	2428851	6.25757e-07	420531	TRUE	0.0711386	1.44847e-05	35.1816	71.8038	35.1677
rs35400171	G	T	G	T	0.00582	0.01374	0.594	0.5951	0.01975	0.486631	420531	0.000942	6.53e-10	2336132	1.63395e-05	2336132	1.15091e-06	420531	TRUE	0.076283	1.63376e-05	38.1674	71.8038	38.1719
rs35799388	G	C	G	C	0.00851	0.004112	0.168	0.1734	0.02569	0.872811	420531	0.00122	3.49e-12	2390109	2.0357e-05	2390109	6.09231e-08	420531	TRUE	0.0107559	2.02452e-05	48.3891	71.8038	48.6563
rs35842344	T	G	T	G	-0.00865	-0.01933	0.209	0.2123	0.02366	0.413809	420531	0.00113	1.9e-14	2372950	2.46931e-05	2372950	1.58722e-06	420531	TRUE	0.0266202	2.47392e-05	58.7062	71.8038	58.597
rs35888506	T	C	T	C	0.00671	-0.00849	0.617	0.6122	0.01992	0.670039	420531	0.000933	6.55e-13	2428851	2.12947e-05	2428851	4.31957e-07	420531	TRUE	0.0178179	2.12794e-05	51.6855	71.8038	51.7228
rs362307	T	C	T	C	-0.0197	0.02477	0.0735	0.07689	0.03705	0.503849	420531	0.00174	1.05e-29	2428851	5.27728e-05	2428851	1.06287e-06	420531	TRUE	0.000189806	5.28561e-05	128.386	71.8038	128.184
rs3739239	G	A	G	A	0.00868	-0.01141	0.12	0.1106	0.03108	0.71351	420531	0.0014	5.02e-10	2428851	1.58262e-05	2428851	3.20489e-07	420531	TRUE	0.0410626	1.59123e-05	38.6492	71.8038	38.44
rs3739760	C	T	C	T	0.00698	0.003177	0.496	0.5032	0.01943	0.870122	420531	0.000911	1.76e-14	2411996	2.43381e-05	2411996	6.35759e-08	420531	TRUE	0.00508944	2.43586e-05	58.7543	71.8038	58.7049
rs3754812	T	C	T	C	-0.00996	-0.01185	0.207	0.197	0.02453	0.629071	420531	0.00112	5.52e-19	2428851	3.25588e-05	2428851	5.54939e-07	420531	TRUE	0.00297478	3.25681e-05	79.1055	71.8038	79.0829
rs3762438	T	C	T	C	-0.01	-0.005272	0.156	0.1622	0.02646	0.842093	420531	0.00125	9.67e-16	2426927	2.63701e-05	2426927	9.44007e-08	420531	TRUE	0.0038471	2.63328e-05	63.9094	71.8038	64
rs379410	C	T	C	T	-0.0108	0.0268	0.0885	0.08172	0.03591	0.455512	420531	0.0016	1.22e-11	2428851	1.87585e-05	2428851	1.32447e-06	420531	TRUE	0.0568979	1.88182e-05	45.7074	71.8038	45.5625
rs3815795	T	C	T	C	0.0122	-0.04093	0.299	0.2949	0.02114	0.0529663	420531	0.00189	1.17e-10	665054	6.26489e-05	665054	8.91402e-06	420531	TRUE	0.0123452	6.23934e-05	41.4975	71.8038	41.6674
rs3897795	T	A	T	A	-0.00827	0.006176	0.149	0.1517	0.02737	0.821505	420531	0.00133	4.79e-10	2235936	1.72918e-05	2235936	1.21079e-07	420531	TRUE	0.0233919	1.73443e-05	38.7814	71.8038	38.6641
rs410	G	C	G	C	-0.00552	-0.02152	0.602	0.6018	0.01988	0.279062	420531	0.000927	2.7e-09	2428851	1.45986e-05	2428851	2.78647e-06	420531	TRUE	0.197684	1.46012e-05	35.4646	71.8038	35.4584
rs4149392	G	A	G	A	-0.0118	0.03028	0.384	0.3984	0.02034	0.136647	420531	0.000955	3.08e-35	2318906	6.58333e-05	2318906	5.27001e-06	420531	TRUE	0.000517754	6.58728e-05	152.763	71.8038	152.671
rs41510047	G	A	G	A	0.00716	-0.005622	0.31	0.3046	0.02124	0.791225	420531	0.000992	5.34e-13	2372950	2.19536e-05	2372950	1.66601e-07	420531	TRUE	0.0105738	2.19314e-05	52.0433	71.8038	52.0958
rs4438553	T	C	T	C	-0.0064	-0.03803	0.404	0.4006	0.0197	0.0534564	420531	0.000925	4.49e-12	2428851	1.97091e-05	2428851	8.86177e-06	420531	TRUE	0.381186	1.9725e-05	47.9101	71.8038	47.8714
rs4446587	G	A	G	A	0.00686	0.0154	0.496	0.4873	0.01939	0.427268	420531	0.000918	7.77e-14	2372929	2.35325e-05	2372929	1.49999e-06	420531	TRUE	0.0302056	2.35283e-05	55.8322	71.8038	55.8422
rs4455125	T	C	T	C	0.00821	0.0007544	0.825	0.8195	0.02522	0.976135	420531	0.00119	6.22e-12	2428851	1.95967e-05	2428851	2.12773e-09	420531	TRUE	0.00872058	1.94629e-05	47.2734	71.8038	47.5984
rs4489042	C	G	C	G	0.00788	0.006392	0.367	0.3757	0.02009	0.75024	420531	0.000942	5.79e-17	2428851	2.88096e-05	2428851	2.40723e-07	420531	TRUE	0.0035017	2.88504e-05	70.0753	71.8038	69.9762
rs4633802	A	G	A	G	0.00701	0.007429	0.736	0.7378	0.02201	0.735699	420531	0.00103	1.01e-11	2423746	1.91103e-05	2423746	2.7091e-07	420531	TRUE	0.0211472	1.90962e-05	46.2853	71.8038	46.3193
rs4690727	G	C	G	C	0.0098	0.006205	0.717	0.7251	0.02177	0.775711	420531	0.00101	2.35e-22	2428851	3.87607e-05	2428851	1.93184e-07	420531	TRUE	0.000531406	3.89751e-05	94.6684	71.8038	94.1476
rs4693642	A	G	A	G	0.00617	-0.01157	0.708	0.7188	0.02173	0.594566	420531	0.000998	6.24e-10	2428851	1.57363e-05	2428851	6.74141e-07	420531	TRUE	0.059635	1.57404e-05	38.2317	71.8038	38.2216
rs4740381	C	T	C	T	-0.00592	0.01013	0.43	0.4259	0.01974	0.607855	420531	0.000916	1.07e-10	2428851	1.71967e-05	2428851	6.26222e-07	420531	TRUE	0.0445327	1.71797e-05	41.7277	71.8038	41.7688
rs4823074	A	G	A	G	0.00704	-0.005498	0.462	0.4431	0.01952	0.778216	420531	0.00091	1.05e-14	2428851	2.46406e-05	2428851	1.88649e-07	420531	TRUE	0.00668834	2.46377e-05	59.8426	71.8038	59.8498
rs4836827	C	T	C	T	-0.00618	0.0185	0.698	0.7021	0.02122	0.383266	420531	0.00101	9.31e-10	2328655	1.60776e-05	2328655	1.80741e-06	420531	TRUE	0.11167	1.61016e-05	37.4957	71.8038	37.4399
rs4861024	G	A	G	A	0.00872	-0.0008648	0.236	0.2387	0.02276	0.969683	420531	0.00107	3.32e-16	2428851	2.73434e-05	2428851	3.43314e-09	420531	TRUE	0.00196346	2.74201e-05	66.601	71.8038	66.4149
rs4890041	T	A	T	A	-0.00795	0.01865	0.247	0.2528	0.02238	0.404762	420531	0.00105	4.34e-14	2428851	2.36018e-05	2428851	1.65136e-06	420531	TRUE	0.0324103	2.35102e-05	57.104	71.8038	57.3265
rs4916723	C	A	C	A	-0.0105	0.03063	0.412	0.4295	0.01985	0.122857	420531	0.000922	2.72e-30	2428851	5.33941e-05	2428851	5.66206e-06	420531	TRUE	0.00317434	5.34174e-05	129.75	71.8038	129.693
rs4946198	T	C	T	C	-0.0068	0.005885	0.717	0.7297	0.02186	0.787771	420531	0.00101	1.53e-11	2428851	1.86624e-05	2428851	1.72344e-07	420531	TRUE	0.0193912	1.87652e-05	45.5787	71.8038	45.3289
rs500321	T	A	T	A	-0.00841	0.006883	0.74	0.7292	0.0218	0.752142	420531	0.00103	4.28e-16	2428851	2.74476e-05	2428851	2.37054e-07	420531	TRUE	0.00443779	2.72162e-05	66.1058	71.8038	66.668
rs5024204	T	A	T	A	0.00976	-0.02511	0.28	0.2649	0.02194	0.252406	420531	0.00101	4.91e-22	2426927	3.84755e-05	2426927	3.11475e-06	420531	TRUE	0.00788393	3.84079e-05	93.2166	71.8038	93.3806
rs507821	C	T	C	T	-0.00637	0.0153	0.438	0.4416	0.01965	0.436214	420531	0.000915	3.47e-12	2426927	1.99697e-05	2426927	1.44165e-06	420531	TRUE	0.0504004	1.99765e-05	48.4824	71.8038	48.4659
rs55767930	A	G	A	G	-0.00954	0.004718	0.16	0.1663	0.02608	0.856446	420531	0.00124	1.27e-14	2428851	2.43693e-05	2428851	7.78224e-08	420531	TRUE	0.00529381	2.44639e-05	59.4206	71.8038	59.1907
rs55829876	T	C	T	C	0.00653	0.01295	0.241	0.2437	0.02267	0.567806	420531	0.00106	7.66e-10	2428851	1.56245e-05	2428851	7.75962e-07	420531	TRUE	0.0658832	1.55997e-05	37.8898	71.8038	37.9502
rs56292878	A	T	A	T	-0.012	0.01018	0.276	0.2798	0.02165	0.63841	420531	0.00105	2.74e-30	2260189	5.77849e-05	2260189	5.25755e-07	420531	TRUE	4.22681e-05	5.75493e-05	130.08	71.8038	130.612
rs56300626	C	T	C	T	0.00989	0.01279	0.102	0.1073	0.03151	0.684857	420531	0.0015	4.15e-11	2428851	1.78979e-05	2428851	3.91785e-07	420531	TRUE	0.0309128	1.79184e-05	43.5219	71.8038	43.472
rs5760423	G	T	G	T	0.00705	-0.01026	0.605	0.6081	0.01986	0.60548	420531	0.000928	3.17e-14	2428851	2.37614e-05	2428851	6.34658e-07	420531	TRUE	0.0146247	2.37553e-05	57.6994	71.8038	57.7141
rs58172619	T	C	T	C	-0.00725	-0.01664	0.189	0.1859	0.02481	0.502458	420531	0.00116	3.91e-10	2428851	1.60825e-05	2428851	1.06969e-06	420531	TRUE	0.0747783	1.61135e-05	39.1378	71.8038	39.0625
rs59138935	A	C	A	C	-0.00614	-0.03008	0.318	0.3233	0.02066	0.145479	420531	0.000995	6.74e-10	2328655	1.63523e-05	2328655	5.04077e-06	420531	TRUE	0.283055	1.63523e-05	38.0794	71.8038	38.0794
rs6129806	T	C	T	C	-0.00711	0.0177	0.475	0.4832	0.01945	0.362827	420531	0.000949	6.95e-14	2225429	2.52222e-05	2225429	1.96929e-06	420531	TRUE	0.0313792	2.52129e-05	56.1108	71.8038	56.1315
rs6135520	A	T	A	T	-0.00782	-0.005395	0.209	0.2153	0.02367	0.81971	420531	0.00114	6.26e-12	2336132	2.01418e-05	2336132	1.23535e-07	420531	TRUE	0.0135345	2.02193e-05	47.2359	71.8038	47.0548
rs61873510	T	G	T	G	-0.0114	0.01985	0.338	0.3305	0.02122	0.349704	420531	0.000959	1.03e-32	2428851	5.81764e-05	2428851	2.08081e-06	420531	TRUE	0.000213008	5.81587e-05	141.267	71.8038	141.31
rs62107261	C	T	C	T	-0.0142	0.09442	0.0474	0.05218	0.0455	0.0380189	420531	0.00214	2.99e-11	2423746	1.81658e-05	2423746	1.02401e-05	420531	TRUE	0.524894	1.82094e-05	44.1357	71.8038	44.03
rs62244884	A	G	A	G	0.00813	-0.0004595	0.426	0.4329	0.01966	0.98135	420531	0.000917	7.67e-19	2428851	3.23614e-05	2428851	1.299e-09	420531	TRUE	0.000713352	3.23246e-05	78.514	71.8038	78.6036
rs62250687	A	T	A	T	-0.0168	0.005695	0.615	0.6196	0.01996	0.775354	420531	0.000932	9.21e-73	2428851	0.000133761	2428851	1.93584e-07	420531	TRUE	2.7131e-11	0.000133655	324.671	71.8038	324.928
rs62517386	T	C	T	C	0.00663	-0.01682	0.238	0.2393	0.02291	0.462914	420531	0.0011	1.69e-09	2272754	1.59839e-05	2272754	1.28176e-06	420531	TRUE	0.0877824	1.59437e-05	36.2366	71.8038	36.328
rs6474562	A	C	A	C	0.00729	0.004425	0.832	0.8366	0.02621	0.865964	420531	0.00121	1.95e-09	2428851	1.49444e-05	2428851	6.77792e-08	420531	TRUE	0.0308765	1.48565e-05	36.0848	71.8038	36.2981
rs6508226	G	A	G	A	0.00916	-0.006127	0.104	0.1027	0.0319	0.847696	420531	0.00149	7.24e-10	2428851	1.55601e-05	2428851	8.7724e-08	420531	TRUE	0.0289327	1.56373e-05	37.9813	71.8038	37.7936
rs6710889	G	T	G	T	-0.00719	0.001652	0.709	0.7173	0.02172	0.939356	420531	0.000999	6.23e-13	2428851	2.13264e-05	2428851	1.37564e-08	420531	TRUE	0.00704501	2.13318e-05	51.8128	71.8038	51.7996
rs67465824	G	T	G	T	-0.00647	-0.01241	0.463	0.4553	0.01952	0.525049	420531	0.000971	2.56e-11	2134450	2.08006e-05	2134450	9.61142e-07	420531	TRUE	0.0338233	2.08158e-05	44.4312	71.8038	44.3987
rs6813691	T	C	T	C	-0.00859	0.01795	0.148	0.1516	0.02723	0.509683	420531	0.00128	1.88e-11	2428851	1.85421e-05	2428851	1.03333e-06	420531	TRUE	0.0488941	1.86088e-05	45.1987	71.8038	45.0367
rs6843522	C	G	C	G	0.0186	-0.02653	0.183	0.1843	0.02577	0.303249	420531	0.00117	1.13e-56	2428851	0.000104042	2428851	2.52028e-06	420531	TRUE	2.51328e-07	0.00010345	251.29	71.8038	252.728
rs6845321	T	C	T	C	0.00675	-0.02847	0.306	0.3019	0.02105	0.176279	420531	0.000984	6.98e-12	2428851	1.93735e-05	2428851	4.34984e-06	420531	TRUE	0.165566	1.93517e-05	47.0032	71.8038	47.0563
rs6862136	A	G	A	G	-0.0082	-4.719e-05	0.513	0.5134	0.01943	0.998062	420531	0.000908	1.67e-19	2428851	3.35769e-05	2428851	1.40268e-11	420531	TRUE	0.000526092	3.35973e-05	81.6054	71.8038	81.556
rs6884007	T	C	T	C	-0.00857	0.0124	0.215	0.2068	0.02404	0.605759	420531	0.0011	8.77e-15	2428851	2.49899e-05	2428851	6.32671e-07	420531	TRUE	0.0118429	2.47913e-05	60.2159	71.8038	60.6983
rs6946717	C	T	C	T	0.00578	-0.01624	0.542	0.5377	0.01945	0.403645	420531	0.000911	2.2e-10	2428851	1.65734e-05	2428851	1.65782e-06	420531	TRUE	0.095607	1.65863e-05	40.2864	71.8038	40.2549
rs6984305	T	A	T	A	0.0113	0.05781	0.893	0.8906	0.03043	0.0574116	420531	0.00147	1.61e-14	2428851	2.43283e-05	2428851	8.58227e-06	420531	TRUE	0.230472	2.44018e-05	59.2698	71.8038	59.0911
rs7047202	C	A	C	A	-0.00781	0.0189	0.133	0.1377	0.02834	0.504778	420531	0.00133	4.92e-09	2428851	1.41969e-05	2428851	1.05761e-06	420531	TRUE	0.100968	1.4067e-05	34.1672	71.8038	34.4825
rs7072005	G	A	G	A	0.0102	-0.05829	0.115	0.1177	0.0302	0.0535797	420531	0.00144	1.62e-12	2372950	2.11436e-05	2372950	8.85879e-06	420531	TRUE	0.332368	2.11773e-05	50.2538	71.8038	50.1736
rs7118897	A	G	A	G	-0.00658	0.02488	0.256	0.2679	0.02198	0.257751	420531	0.00105	4.26e-10	2364029	1.66117e-05	2364029	3.04683e-06	420531	TRUE	0.163817	1.64928e-05	38.9901	71.8038	39.2711
rs71323714	G	A	G	A	-0.00639	0.02108	0.295	0.3024	0.02239	0.346418	420531	0.00104	8.41e-10	2216508	1.70317e-05	2216508	2.10783e-06	420531	TRUE	0.111733	1.69841e-05	37.646	71.8038	37.7516
rs7132908	A	G	A	G	-0.00999	-0.02479	0.392	0.3785	0.01995	0.214092	420531	0.00093	5.83e-27	2428851	4.75055e-05	2428851	3.67172e-06	420531	TRUE	0.00288778	4.75719e-05	115.55	71.8038	115.389
rs713598	G	C	G	C	-0.0086	-0.01453	0.407	0.3975	0.01978	0.462701	420531	0.000924	1.3e-20	2428851	3.56646e-05	2428851	1.28316e-06	420531	TRUE	0.00376306	3.57006e-05	86.7146	71.8038	86.6269
rs713763	A	G	A	G	-0.00544	0.01796	0.414	0.426	0.01974	0.362994	420531	0.000921	3.53e-09	2428851	1.43639e-05	2428851	1.96844e-06	420531	TRUE	0.152967	1.43591e-05	34.8765	71.8038	34.8882
rs7143918	A	C	A	C	0.00831	-0.003193	0.308	0.3051	0.0211	0.87967	420531	0.00102	2.76e-16	2272754	2.92036e-05	2272754	5.44549e-08	420531	TRUE	0.00206831	2.94367e-05	66.9042	71.8038	66.3746
rs71512279	T	G	T	G	0.00636	0.001271	0.621	0.6514	0.02052	0.950627	420531	0.000985	1.1e-10	2188611	1.90487e-05	2188611	9.12306e-09	420531	TRUE	0.0112296	1.90404e-05	41.6727	71.8038	41.6909
rs7162115	T	G	T	G	0.00712	0.02317	0.431	0.4304	0.0199	0.244343	420531	0.000916	7.58e-15	2428850	2.48747e-05	2428850	3.22366e-06	420531	TRUE	0.0559874	2.48645e-05	60.3936	71.8038	60.4184
rs7176597	A	G	A	G	0.00661	0.006294	0.641	0.6504	0.02037	0.757356	420531	0.000988	2.28e-11	2224786	2.01184e-05	2224786	2.27026e-07	420531	TRUE	0.0171198	2.01088e-05	44.7386	71.8038	44.7599
rs72843198	T	C	T	C	-0.0128	0.03495	0.0481	0.0557	0.04292	0.415528	420531	0.00212	1.79e-09	2428851	1.50086e-05	2428851	1.57681e-06	420531	TRUE	0.116954	1.50033e-05	36.4413	71.8038	36.4543
rs72859280	T	G	T	G	0.018	-0.02169	0.0371	0.03692	0.05192	0.676083	420531	0.0024	5.53e-14	2428851	2.31586e-05	2428851	4.15005e-07	420531	TRUE	0.0125759	2.31489e-05	56.2265	71.8038	56.25
rs72980127	C	A	C	A	-0.00757	-0.03943	0.362	0.359	0.02015	0.0503501	420531	0.000944	1.09e-15	2428851	2.6475e-05	2428851	9.10549e-06	420531	TRUE	0.202661	2.64698e-05	64.2929	71.8038	64.3054
rs72997447	A	G	A	G	0.00992	0.05506	0.0828	0.09206	0.03434	0.108843	420531	0.00165	1.69e-09	2428851	1.48816e-05	2428851	6.11327e-06	420531	TRUE	0.406918	1.49468e-05	36.304	71.8038	36.1456
rs7306606	T	C	T	C	0.00591	0.03202	0.534	0.5336	0.01951	0.10074	420531	0.00091	7.99e-11	2428851	1.73654e-05	2428851	6.40515e-06	420531	TRUE	0.327226	1.73833e-05	42.2221	71.8038	42.1786
rs7307912	T	C	T	C	-0.00894	0.02346	0.224	0.2368	0.02307	0.309243	420531	0.00109	2.04e-16	2428851	2.76955e-05	2428851	2.45903e-06	420531	TRUE	0.0269661	2.77853e-05	67.4881	71.8038	67.2701
rs73276994	T	C	T	C	-0.0112	0.05629	0.0645	0.05929	0.04209	0.181051	420531	0.00185	1.49e-09	2424565	1.51165e-05	2424565	4.25311e-06	420531	TRUE	0.274419	1.5138e-05	36.7037	71.8038	36.6516
rs733434	G	A	G	A	-0.0087	-0.0298	0.338	0.3216	0.02066	0.149211	420531	0.000959	1.15e-19	2428850	3.38833e-05	2428850	4.94736e-06	420531	TRUE	0.0312847	3.38722e-05	82.2732	71.8038	82.3003
rs742870	C	T	C	T	-0.00642	0.007546	0.474	0.4712	0.01947	0.698232	420531	0.000918	2.66e-12	2381526	2.05362e-05	2381526	3.57195e-07	420531	TRUE	0.0186752	2.05525e-05	48.9472	71.8038	48.9085
rs7447792	C	T	C	T	0.00766	-0.003543	0.727	0.7162	0.02155	0.869421	420531	0.00102	5.47e-14	2428851	2.32192e-05	2428851	6.42764e-08	420531	TRUE	0.00627162	2.32908e-05	56.5712	71.8038	56.3972
rs75047930	T	C	T	C	-0.00835	0.01067	0.15	0.1572	0.02675	0.689922	420531	0.00127	4.97e-11	2426927	1.78115e-05	2426927	3.78343e-07	420531	TRUE	0.0308941	1.77792e-05	43.1496	71.8038	43.228
rs75214378	A	G	A	G	0.0138	-0.01818	0.0426	0.04043	0.04889	0.710068	420531	0.00233	2.76e-09	2264475	1.54908e-05	2264475	3.28815e-07	420531	TRUE	0.0452365	1.55343e-05	35.1775	71.8038	35.0789
rs7526802	T	C	T	C	-0.00644	0.02616	0.26	0.2584	0.0225	0.244963	420531	0.00103	4.68e-10	2426927	1.61077e-05	2426927	3.2145e-06	420531	TRUE	0.183712	1.5959e-05	38.732	71.8038	39.0928
rs7539883	A	G	A	G	-0.00795	-0.006664	0.686	0.6829	0.02092	0.750067	420531	0.000978	4.49e-16	2426927	2.72263e-05	2426927	2.41296e-07	420531	TRUE	0.00465766	2.72281e-05	66.0825	71.8038	66.0779
rs7548997	A	G	A	G	0.00754	-0.04062	0.27	0.2654	0.02174	0.0616595	420531	0.00102	1.68e-13	2426927	2.25152e-05	2426927	8.30159e-06	420531	TRUE	0.264496	2.24109e-05	54.3908	71.8038	54.644
rs7581524	T	C	T	C	0.00665	-0.003544	0.278	0.2753	0.02176	0.870603	420531	0.00101	5.19e-11	2428851	1.78481e-05	2428851	6.30774e-08	420531	TRUE	0.0173572	1.77523e-05	43.1185	71.8038	43.3511
rs7599455	A	G	A	G	0.00596	-0.03272	0.434	0.4214	0.01979	0.0981748	420531	0.000916	7.59e-11	2428851	1.74298e-05	2428851	6.50034e-06	420531	TRUE	0.330491	1.74513e-05	42.3874	71.8038	42.3352
rs76000817	A	G	A	G	0.0067	-0.01088	0.215	0.2208	0.02346	0.642836	420531	0.00111	1.38e-09	2428850	1.50002e-05	2428850	5.11453e-07	420531	TRUE	0.0586678	1.51526e-05	36.804	71.8038	36.4337
rs7618629	G	A	G	A	0.00911	-0.004431	0.758	0.7523	0.02249	0.84384	420531	0.00106	7.56e-18	2428851	3.04096e-05	2428851	9.23057e-08	420531	TRUE	0.00180997	3.04475e-05	73.9546	71.8038	73.8627
rs761898	G	A	G	A	-0.006	0.01787	0.625	0.6251	0.02016	0.375405	420531	0.000937	1.54e-10	2428851	1.68817e-05	2428851	1.86841e-06	420531	TRUE	0.100673	1.6875e-05	40.9875	71.8038	41.0037
rs77798569	C	T	C	T	-0.00661	0.001701	0.314	0.3279	0.02067	0.934437	420531	0.000978	1.36e-11	2428851	1.88069e-05	2428851	1.61039e-08	420531	TRUE	0.011719	1.88229e-05	45.7189	71.8038	45.6799
rs7783327	T	G	T	G	0.0087	0.01388	0.159	0.17	0.02605	0.594019	420531	0.00124	2.26e-12	2428851	2.02668e-05	2428851	6.75099e-07	420531	TRUE	0.0275639	2.02424e-05	49.1667	71.8038	49.2261
rs7869501	G	A	G	A	0.00639	-0.04687	0.625	0.6263	0.02025	0.0206063	420531	0.000967	3.96e-11	2281330	1.91405e-05	2281330	1.27391e-05	420531	TRUE	0.631108	1.914e-05	43.6656	71.8038	43.6665
rs78815801	C	T	C	T	0.0154	-0.05144	0.126	0.1245	0.02882	0.0743019	420531	0.001369	2.71e-29	2428851	5.20968e-05	2428851	7.57556e-06	420531	TRUE	0.00750389	5.2234e-05	126.875	71.8038	126.542
rs7907967	T	C	T	C	-0.00841	0.0314	0.816	0.8297	0.02571	0.221973	420531	0.00117	7.09e-13	2428851	2.12721e-05	2428851	3.54697e-06	420531	TRUE	0.102297	2.12388e-05	51.5869	71.8038	51.6678
rs7959601	A	C	A	C	-0.00739	0.01407	0.582	0.5826	0.0197	0.475116	420531	0.00092	9.46e-16	2428851	2.65645e-05	2428851	1.213e-06	420531	TRUE	0.0152469	2.65716e-05	64.5402	71.8038	64.5228
rs8020365	A	T	A	T	-0.00765	0.03008	0.211	0.2271	0.02344	0.199251	420531	0.00113	1.44e-11	2336132	1.96183e-05	2336132	3.916e-06	420531	TRUE	0.143518	1.94855e-05	45.5216	71.8038	45.8317
rs803192	A	G	A	G	-0.00541	0.02668	0.569	0.5891	0.01972	0.176035	420531	0.000916	3.57e-09	2428851	1.43614e-05	2428851	4.35271e-06	420531	TRUE	0.307812	1.43554e-05	34.8675	71.8038	34.8822
rs8038764	C	A	C	A	0.00602	0.01996	0.465	0.4747	0.01943	0.304369	420531	0.00091	3.56e-11	2428850	1.80178e-05	2428850	2.50945e-06	420531	TRUE	0.111166	1.80314e-05	43.7963	71.8038	43.7633
rs823116	A	G	A	G	0.00692	0.02412	0.553	0.5522	0.01947	0.215427	420531	0.000913	3.58e-14	2426927	2.36703e-05	2426927	3.64943e-06	420531	TRUE	0.0768853	2.36742e-05	57.4568	71.8038	57.4474
rs828867	A	G	A	G	0.00816	-0.02472	0.545	0.5359	0.0198	0.211934	420531	0.000911	3.29e-19	2428851	3.30315e-05	2428851	3.70654e-06	420531	TRUE	0.0221154	3.30231e-05	80.2108	71.8038	80.2313
rs882175	T	C	T	C	-0.00581	-0.002707	0.545	0.5408	0.01954	0.889795	420531	0.000911	1.87e-10	2428850	1.67459e-05	2428850	4.56385e-08	420531	TRUE	0.0202239	1.67413e-05	40.6628	71.8038	40.6739
rs888817	A	G	A	G	0.00834	0.002872	0.639	0.626	0.02017	0.886788	420531	0.000945	1.09e-18	2428851	3.20667e-05	2428851	4.82127e-08	420531	TRUE	0.0011182	3.209e-05	77.9443	71.8038	77.8876
rs899632	C	T	C	T	-0.00597	0.003134	0.396	0.3898	0.01996	0.875246	420531	0.000928	1.23e-10	2428851	1.7039e-05	2428851	5.86247e-08	420531	TRUE	0.019994	1.70495e-05	41.4113	71.8038	41.3859
rs9315346	A	T	A	T	0.00733	-0.02079	0.608	0.5959	0.01979	0.293427	420531	0.000929	3.06e-15	2428851	2.5631e-05	2428851	2.62434e-06	420531	TRUE	0.0392796	2.56111e-05	62.207	71.8038	62.2553
rs936891	G	A	G	A	-0.00577	-0.02337	0.685	0.677	0.02083	0.261818	420531	0.000977	3.54e-09	2428851	1.436e-05	2428851	2.99324e-06	420531	TRUE	0.217579	1.43676e-05	34.8971	71.8038	34.8789
rs9372734	T	C	T	C	0.00942	-0.02059	0.482	0.478	0.01946	0.290001	420531	0.000908	3.36e-25	2428851	4.43109e-05	2428851	2.66213e-06	420531	TRUE	0.00262419	4.43107e-05	107.629	71.8038	107.629
rs9386174	C	T	C	T	-0.00698	0.02863	0.416	0.436	0.01983	0.148833	420531	0.000924	4.06e-14	2411996	2.36581e-05	2411996	4.95677e-06	420531	TRUE	0.114479	2.36727e-05	57.0997	71.8038	57.0646
rs942033	T	C	T	C	-0.00687	-0.008556	0.558	0.5558	0.01962	0.662827	420531	0.000914	5.46e-14	2428851	2.326e-05	2428851	4.52218e-07	420531	TRUE	0.0129573	2.32809e-05	56.5471	71.8038	56.4964
rs944426	G	T	G	T	-0.00619	-0.0297	0.364	0.3604	0.02022	0.141808	420531	0.000954	8.9e-11	2372950	1.77414e-05	2372950	5.13041e-06	420531	TRUE	0.244543	1.77407e-05	42.0984	71.8038	42.1002
rs9527106	G	A	G	A	-0.00897	-0.02844	0.149	0.143	0.02753	0.301717	420531	0.00128	2.05e-12	2428851	2.02188e-05	2428851	2.53776e-06	420531	TRUE	0.0821409	2.04047e-05	49.561	71.8038	49.1094
rs9607814	A	C	A	C	-0.00754	0.005152	0.202	0.1949	0.02458	0.833969	420531	0.00115	6.11e-11	2336132	1.8401e-05	2336132	1.0447e-07	420531	TRUE	0.0178912	1.83285e-05	42.8185	71.8038	42.988
rs9610866	A	G	A	G	-0.00621	0.01755	0.35	0.345	0.02042	0.389852	420531	0.000951	6.46e-11	2428851	1.75555e-05	2428851	1.75649e-06	420531	TRUE	0.0863257	1.75467e-05	42.6189	71.8038	42.6405
rs9838144	C	G	C	G	-0.00993	0.02706	0.207	0.2179	0.024	0.259418	420531	0.00112	7.38e-19	2428851	3.23629e-05	2428851	3.02298e-06	420531	TRUE	0.0180264	3.23722e-05	78.6297	71.8038	78.6072
rs9849775	C	T	C	T	0.00588	-0.007625	0.309	0.2937	0.02173	0.725605	420531	0.000982	2.19e-09	2428851	1.47613e-05	2428851	2.92795e-07	420531	TRUE	0.0481158	1.47646e-05	35.8615	71.8038	35.8535
rs9966588	A	G	A	G	-0.00685	-0.003722	0.637	0.6405	0.02032	0.854653	420531	0.000944	3.8e-13	2428851	2.16784e-05	2428851	7.97828e-08	420531	TRUE	0.00883057	2.16999e-05	52.7069	71.8038	52.6547

## Sheet: Table S9
Table S9. Associations of single nucleotide polymorphisms for tobacco smoking and alcohol consumption in FinnGen
Drinks per week (Saunders et al. 2022)
SNP	effect_allele.exposure	other_allele.exposure	effect_allele.outcome	other_allele.outcome	beta.exposure	beta.outcome	eaf.exposure	eaf.outcome	pval.outcome	se.outcome	samplesize.outcome	se.exposure	pval.exposure	samplesize.exposure	rsq.exposure	effective_n.exposure	rsq.outcome	effective_n.outcome	steiger_dir	steiger_pval	R2	F	FMean	F_pow_beta_se
rs1006100	T	C	T	C	-0.00774	-0.0138411	0.803	0.861184	0.511506	0.0210833	376406	0.00114	1.1e-11	2428851	1.89786e-05	2428851	1.14501e-06	376406	TRUE	0.0606372	1.89537e-05	46.0365	76.2898	46.097
rs10085247	T	C	T	C	-0.00772	0.00112223	0.143	0.153792	0.95596	0.0203216	376406	0.0013	2.54e-09	2428851	1.45191e-05	2428851	8.10203e-09	376406	TRUE	0.0336796	1.46077e-05	35.4804	76.2898	35.2653
rs10113566	C	T	C	T	-0.0135	0.0178358	0.306	0.266206	0.281327	0.0165554	376406	0.000985	1.07e-42	2428851	7.73323e-05	2428851	3.08354e-06	376406	TRUE	5.87255e-05	7.74067e-05	188.024	76.2898	187.843
rs10183383	T	C	T	C	-0.00765	0.0117944	0.485	0.450812	0.423487	0.0147359	376406	0.000909	3.98e-17	2422657	2.92342e-05	2422657	1.70194e-06	376406	TRUE	0.0192056	2.92349e-05	70.8282	76.2898	70.8264
rs1050818	C	A	C	A	0.0076	-0.027623	0.219	0.223898	0.119701	0.0177522	376406	0.0011	4.56e-12	2426927	1.96688e-05	2426927	6.43251e-06	376406	TRUE	0.278418	1.97584e-05	47.9532	76.2898	47.7355
rs10510969	C	A	C	A	0.00601	-0.0191411	0.341	0.334111	0.217593	0.0155246	376406	0.000957	3.33e-10	2428851	1.62374e-05	2428851	4.03866e-06	376406	TRUE	0.248854	1.62337e-05	39.43	76.2898	39.4389
rs10518849	T	C	T	C	-0.00656	-0.00811133	0.545	0.534098	0.580722	0.0146857	376406	0.000911	5.96e-13	2428850	2.13482e-05	2428850	8.10476e-07	376406	TRUE	0.0336905	2.13425e-05	51.8388	76.2898	51.8526
rs10774579	C	T	C	T	0.00561	-0.0199574	0.472	0.472201	0.175604	0.0147351	376406	0.000909	6.64e-10	2428851	1.56816e-05	2428851	4.87355e-06	376406	TRUE	0.317115	1.56867e-05	38.1012	76.2898	38.0889
rs10819272	C	T	C	T	-0.00678	-0.00595613	0.405	0.504361	0.686804	0.0147723	376406	0.000924	2.22e-13	2428851	2.21669e-05	2428851	4.31895e-07	376406	TRUE	0.0207432	2.21545e-05	53.8111	76.2898	53.8413
rs10838782	G	A	G	A	0.0095	-0.00172882	0.456	0.371674	0.909289	0.0151737	376406	0.000911	1.86e-25	2428851	4.47704e-05	2428851	3.44875e-08	376406	TRUE	0.000204169	4.47756e-05	108.758	76.2898	108.745
rs10901373	A	G	A	G	-0.00843	0.0124858	0.182	0.215563	0.483009	0.0177994	376406	0.00117	7.05e-13	2428851	2.13734e-05	2428851	1.30728e-06	376406	TRUE	0.046974	2.11597e-05	51.3948	76.2898	51.9139
rs11021133	A	G	A	G	0.0103	0.00866476	0.0947	0.177232	0.652538	0.0192448	376406	0.00155	2.97e-11	2428851	1.81804e-05	2428851	5.38557e-07	376406	TRUE	0.0438846	1.81906e-05	44.183	76.2898	44.1582
rs11143585	T	C	T	C	-0.00739	-0.00680669	0.239	0.183486	0.719424	0.018948	376406	0.00106	3.88e-12	2428851	2.0011e-05	2428851	3.42839e-07	376406	TRUE	0.0264538	1.98656e-05	48.2515	76.2898	48.6046
rs11211480	G	A	G	A	0.00972	-0.0358526	0.561	0.607469	0.0169336	0.0150128	376406	0.000915	2.26e-26	2426927	4.64958e-05	2426927	1.51516e-05	376406	TRUE	0.0948201	4.65361e-05	112.945	76.2898	112.847
rs1123285	G	C	G	C	-0.00694	-0.00525632	0.335	0.341714	0.733799	0.0154563	376406	0.000961	5.03e-13	2428851	2.14715e-05	2428851	3.07254e-07	376406	TRUE	0.0198664	2.14593e-05	52.1225	76.2898	52.1521
rs1123295	G	A	G	A	0.00597	-0.0124513	0.441	0.438144	0.400058	0.0147962	376406	0.000914	6.42e-11	2426927	1.75789e-05	2426927	1.88137e-06	376406	TRUE	0.107307	1.75723e-05	42.6474	76.2898	42.6635
rs112450578	A	C	A	C	-0.0102	-0.00767334	0.147	0.135375	0.720556	0.0214509	376406	0.00128	1.68e-15	2428851	2.61438e-05	2428851	3.39957e-07	376406	TRUE	0.00970654	2.60914e-05	63.3736	76.2898	63.501
rs112586249	G	T	G	T	-0.00679	0.00788901	0.396	0.421706	0.595262	0.0148506	376406	0.000961	1.59e-12	2264475	2.20453e-05	2264475	7.49726e-07	376406	TRUE	0.0295894	2.20547e-05	49.9434	76.2898	49.9221
rs113176985	T	C	T	C	-0.00902	0.0273446	0.111	0.0976186	0.269745	0.0247765	376406	0.00144	4.2e-10	2420969	1.62066e-05	2420969	3.23599e-06	376406	TRUE	0.203732	1.60571e-05	38.8744	76.2898	39.2363
rs11692435	A	G	A	G	0.0205	0.00404044	0.0837	0.232566	0.817905	0.0175488	376406	0.00164	8.56e-36	2415864	6.46725e-05	2415864	1.40834e-07	376406	TRUE	1.21313e-05	6.44616e-05	155.74	76.2898	156.25
rs11710277	G	A	G	A	-0.0131	0.00777592	0.0781	0.0718628	0.785554	0.0285787	376406	0.00169	1.04e-14	2422114	2.48064e-05	2422114	1.96682e-07	376406	TRUE	0.00960692	2.4712e-05	59.8566	76.2898	60.0854
rs11713946	C	G	C	G	0.00686	-0.0119598	0.321	0.347854	0.436856	0.0153821	376406	0.000972	1.72e-12	2428851	2.05072e-05	2428851	1.60606e-06	376406	TRUE	0.0626391	2.05141e-05	49.8267	76.2898	49.8099
rs11755	G	A	G	A	0.00551	-0.0054531	0.462	0.457209	0.710696	0.0147015	376406	0.00091	1.44e-09	2426927	1.51063e-05	2426927	3.65518e-07	376406	TRUE	0.0609885	1.50924e-05	36.6286	76.2898	36.6624
rs11764779	G	A	G	A	0.00978	-0.0365239	0.175	0.233016	0.0356558	0.0173854	376406	0.00123	2.22e-15	2272754	2.78166e-05	2272754	1.17253e-05	376406	TRUE	0.293141	2.76185e-05	62.7717	76.2898	63.2219
rs11792106	G	A	G	A	-0.00823	-0.00687973	0.275	0.292837	0.670051	0.0161466	376406	0.00102	5.28e-16	2428851	2.68032e-05	2428851	4.8231e-07	376406	TRUE	0.0104948	2.70085e-05	65.6013	76.2898	65.1027
rs11860773	C	T	C	T	-0.0148	0.00310225	0.188	0.195666	0.866913	0.018512	376406	0.00116	4e-37	2426927	6.7069e-05	2426927	7.46092e-08	376406	TRUE	6.20887e-06	6.68755e-05	162.313	76.2898	162.782
rs11873164	T	C	T	C	-0.00919	-0.0292763	0.156	0.13415	0.1742	0.0215452	376406	0.00125	1.93e-13	2428851	2.22536e-05	2428851	4.90541e-06	376406	TRUE	0.1531	2.22397e-05	54.018	76.2898	54.0519
rs11937621	C	T	C	T	-0.00638	0.0282996	0.291	0.343652	0.0674295	0.0154744	376406	0.000999	1.75e-10	2428851	1.6792e-05	2428851	8.88536e-06	376406	TRUE	0.523695	1.67962e-05	40.7961	76.2898	40.7859
rs11940694	G	A	G	A	0.0249	0.00759222	0.592	0.646225	0.620732	0.0153436	376406	0.000923	2.05e-160	2428851	0.000299547	2428851	6.50472e-07	376406	TRUE	4.47089e-21	0.000299509	727.681	76.2898	727.772
rs11973460	G	T	G	T	-0.011	-0.0057852	0.126	0.178283	0.76257	0.0191496	376406	0.00137	7.08e-16	2428851	2.65419e-05	2428851	2.42473e-07	376406	TRUE	0.00781408	2.665e-05	64.7306	76.2898	64.468
rs12001661	C	G	C	G	0.00703	-0.0216315	0.342	0.242519	0.205857	0.0170995	376406	0.000957	2.04e-13	2428851	2.22165e-05	2428851	4.25158e-06	376406	TRUE	0.130103	2.2243e-05	54.026	76.2898	53.9618
rs12203592	T	C	T	C	-0.00739	0.0415315	0.173	0.030869	0.334509	0.0430346	376406	0.0012	7.09e-10	2428851	1.56142e-05	2428851	2.47437e-06	376406	TRUE	0.174522	1.56268e-05	37.9558	76.2898	37.9251
rs1229984	C	T	C	T	0.193	-0.214148	0.973	0.994885	0.0392166	0.103859	376406	0.00535	1e-200	660728	0.00196576	660728	1.12949e-05	376406	TRUE	1.10795e-89	0.00195714	1295.67	76.2898	1301.39
rs1240582	A	G	A	G	-0.00728	0.00199198	0.225	0.218209	0.91071	0.0177628	376406	0.00109	2.07e-11	2428851	1.83654e-05	2428851	3.34113e-08	376406	TRUE	0.0191733	1.84832e-05	44.8937	76.2898	44.6077
rs12453397	A	C	A	C	0.00879	-0.0566249	0.744	0.821637	0.0026016	0.0188043	376406	0.00104	2.9e-17	2428851	2.94102e-05	2428851	2.40899e-05	376406	TRUE	0.768767	2.94321e-05	71.4881	76.2898	71.435
rs12487273	G	T	G	T	-0.0075	-0.00862213	0.249	0.176963	0.653219	0.0191904	376406	0.00105	8.85e-13	2428851	2.10056e-05	2428851	5.36299e-07	376406	TRUE	0.0279223	2.10374e-05	51.0977	76.2898	51.0204
rs1260326	C	T	C	T	0.0235	-0.0580597	0.59	0.650675	0.000146585	0.0152918	376406	0.000923	3.18e-143	2428851	0.000266818	2428851	3.82967e-05	376406	TRUE	6.91554e-09	0.000267179	649.11	76.2898	648.235
rs1267037	C	A	C	A	0.00917	0.0233492	0.799	0.745562	0.168287	0.0169476	376406	0.00113	5.63e-16	2428851	2.71125e-05	2428851	5.04279e-06	376406	TRUE	0.0909162	2.70092e-05	65.603	76.2898	65.8539
rs12739983	A	C	A	C	0.00917	-0.0168398	0.139	0.135449	0.432573	0.0214576	376406	0.00131	2.79e-12	2426927	2.01898e-05	2426927	1.63628e-06	376406	TRUE	0.0665375	2.01274e-05	48.8486	76.2898	49
rs12826108	A	G	A	G	-0.00688	0.00800267	0.482	0.447528	0.587672	0.0147593	376406	0.000908	3.48e-14	2428851	2.36371e-05	2428851	7.81059e-07	376406	TRUE	0.0231484	2.36365e-05	57.4109	76.2898	57.4123
rs12902072	C	T	C	T	-0.00836	0.0123289	0.311	0.327583	0.429729	0.015613	376406	0.00098	1.46e-17	2428850	2.99604e-05	2428850	1.65661e-06	376406	TRUE	0.0168482	2.99517e-05	72.7504	76.2898	72.7713
rs12951376	C	T	C	T	0.00786	0.000388489	0.69	0.702526	0.980695	0.0160544	376406	0.000982	1.19e-15	2424565	2.64227e-05	2424565	1.55566e-09	376406	TRUE	0.00359545	2.64293e-05	64.0812	76.2898	64.0652
rs12976157	C	A	C	A	-0.00672	0.00530255	0.317	0.282359	0.744471	0.0162686	376406	0.000975	5.31e-12	2428851	1.95578e-05	2428851	2.82238e-07	376406	TRUE	0.0263251	1.95546e-05	47.4961	76.2898	47.5039
rs12998288	T	C	T	C	0.00682	-0.00473355	0.478	0.581799	0.749787	0.0148425	376406	0.000908	6.16e-14	2428851	2.32266e-05	2428851	2.70213e-07	376406	TRUE	0.0141063	2.32112e-05	56.3778	76.2898	56.4153
rs13024996	A	C	A	C	-0.0105	-0.01782	0.362	0.325139	0.254105	0.0156256	376406	0.000944	8.55e-29	2428851	5.09345e-05	2428851	3.4553e-06	376406	TRUE	0.00258558	5.09258e-05	123.697	76.2898	123.718
rs13107325	T	C	T	C	-0.0269	-0.0785708	0.0774	0.0141162	0.195948	0.0607576	376406	0.0017	1.95e-56	2428851	0.000103077	2428851	4.44288e-06	376406	TRUE	4.37321e-06	0.000103345	251.035	76.2898	250.384
rs13208885	G	A	G	A	0.0128	0.004466	0.0663	0.0598188	0.88553	0.0310219	376406	0.00182	1.86e-12	2428851	2.03642e-05	2428851	5.50613e-08	376406	TRUE	0.0145968	2.02848e-05	49.2697	76.2898	49.4626
rs13259172	G	T	G	T	0.00763	-0.0142654	0.233	0.185438	0.448829	0.0188355	376406	0.00107	1.2e-12	2428851	2.09349e-05	2428851	1.52391e-06	376406	TRUE	0.05648	2.0808e-05	50.5405	76.2898	50.8489
rs13383034	T	C	T	C	0.0146	-0.00843515	0.329	0.39732	0.573779	0.014996	376406	0.000966	2.77e-51	2428851	9.40395e-05	2428851	8.40582e-07	376406	TRUE	5.36508e-07	9.4114e-05	228.61	76.2898	228.429
rs1426371	A	G	A	G	-0.00718	-0.00248727	0.261	0.341168	0.872763	0.0155309	376406	0.00103	3.59e-12	2428851	2.00062e-05	2428851	6.81394e-08	376406	TRUE	0.0161979	1.98868e-05	48.3029	76.2898	48.5931
rs143664518	T	C	T	C	-0.0123	-0.0116149	0.0749	0.115847	0.615221	0.023108	376406	0.0018	9.14e-12	2224787	2.09879e-05	2224787	6.712e-07	376406	TRUE	0.0327983	2.09658e-05	46.6453	76.2898	46.6944
rs14399	A	C	A	C	-0.00561	-0.0287327	0.422	0.375529	0.058405	0.0151812	376406	0.000919	1.03e-09	2428851	1.53422e-05	2428851	9.51661e-06	376406	TRUE	0.634801	1.53531e-05	37.2909	76.2898	37.2644
rs146131456	A	C	A	C	-0.00746	0.0277686	0.22	0.275858	0.0909348	0.0164264	376406	0.00113	4.4e-11	2272754	1.91761e-05	2272754	7.59217e-06	376406	TRUE	0.356174	1.90996e-05	43.4095	76.2898	43.5834
rs147649409	T	C	T	C	0.00991	-0.0163357	0.114	0.0737434	0.559551	0.0279957	376406	0.001429	4.1e-12	2428851	1.98004e-05	2428851	9.04562e-07	376406	TRUE	0.04579	1.98388e-05	48.1865	76.2898	48.0931
rs1499974	G	A	G	A	0.00696	0.0205094	0.568	0.558332	0.164793	0.0147642	376406	0.000916	3.02e-14	2428851	2.37693e-05	2428851	5.1266e-06	376406	TRUE	0.136047	2.37728e-05	57.7419	76.2898	57.7335
rs1589569	T	G	T	G	-0.00737	-0.00517775	0.42	0.490363	0.723809	0.0146523	376406	0.000919	1.07e-15	2428851	2.64784e-05	2428851	3.31754e-07	376406	TRUE	0.00908674	2.64632e-05	64.2768	76.2898	64.3138
rs1656377	C	T	C	T	-0.00659	0.009293	0.58	0.559525	0.528743	0.0147526	376406	0.000919	7.76e-13	2428851	2.11705e-05	2428851	1.05419e-06	376406	TRUE	0.0412954	2.11582e-05	51.3911	76.2898	51.4209
rs1710420	T	C	T	C	-0.0064	0.0103409	0.596	0.558272	0.483624	0.0147625	376406	0.000925	4.53e-12	2426927	1.97248e-05	2426927	1.30359e-06	376406	TRUE	0.0596298	1.9725e-05	47.8721	76.2898	47.8714
rs17177078	T	C	T	C	-0.0162	0.0194756	0.0649	0.068757	0.501812	0.028997	376406	0.00184	1.23e-18	2426927	3.19392e-05	2426927	1.19845e-06	376406	TRUE	0.00928919	3.18539e-05	77.3095	76.2898	77.5165
rs17478715	G	C	G	C	-0.0104	-0.00247627	0.0913	0.147947	0.905441	0.0208456	376406	0.00157	3.3e-11	2428851	1.80659e-05	2428851	3.74898e-08	376406	TRUE	0.0205624	1.79468e-05	43.5909	76.2898	43.8801
rs17778423	G	C	G	C	-0.00716	-0.0173159	0.175	0.153836	0.394035	0.0203162	376406	0.00119	1.92e-09	2428851	1.49048e-05	2428851	1.92997e-06	376406	TRUE	0.158277	1.48029e-05	35.9546	76.2898	36.202
rs1788784	G	A	G	A	0.00637	0.00998345	0.655	0.649517	0.514969	0.0153328	376406	0.000955	2.46e-11	2428851	1.83174e-05	2428851	1.12632e-06	376406	TRUE	0.0661463	1.83387e-05	44.5428	76.2898	44.491
rs1892350	G	A	G	A	-0.00623	-0.0143048	0.497	0.453313	0.331307	0.0147246	376406	0.000907	6.79e-12	2428851	1.94246e-05	2428851	2.50739e-06	376406	TRUE	0.106943	1.94058e-05	47.1346	76.2898	47.1804
rs1894071	G	A	G	A	0.0115	0.0106776	0.845	0.84334	0.598759	0.0202925	376406	0.00125	3.57e-20	2428851	3.48466e-05	2428851	7.35566e-07	376406	TRUE	0.00397225	3.46429e-05	84.1453	76.2898	84.64
rs1940728	T	G	T	G	0.00877	0.00889717	0.407	0.624639	0.558761	0.0152171	376406	0.000931	4.28e-21	2392033	3.70951e-05	2392033	9.08208e-07	376406	TRUE	0.00339036	3.7126e-05	88.8099	76.2898	88.736
rs194847	T	G	T	G	0.00716	0.00253594	0.473	0.509202	0.862768	0.0146712	376406	0.000909	3.2e-15	2428851	2.55439e-05	2428851	7.93766e-08	376406	TRUE	0.00644102	2.55581e-05	62.0782	76.2898	62.0438
rs1994190	T	C	T	C	0.00643	-0.0109806	0.496	0.554322	0.455746	0.0147218	376406	0.000911	1.6e-12	2411996	2.06538e-05	2411996	1.478e-06	376406	TRUE	0.0574961	2.06711e-05	49.8597	76.2898	49.8179
rs2010776	G	A	G	A	-0.00561	0.00289863	0.45	0.473151	0.843319	0.0146655	376406	0.000912	7.69e-10	2428851	1.55786e-05	2428851	1.03786e-07	376406	TRUE	0.0385153	1.55787e-05	37.8389	76.2898	37.8387
rs201594	T	C	T	C	-0.00616	-0.0190878	0.552	0.667791	0.219827	0.0155566	376406	0.000912	1.49e-11	2428851	1.87829e-05	2428851	3.99969e-06	376406	TRUE	0.182716	1.87676e-05	45.5845	76.2898	45.6217
rs2049045	C	G	C	G	-0.00734	0.00786002	0.181	0.151173	0.700658	0.0204458	376406	0.00118	4.78e-10	2428851	1.59302e-05	2428851	3.92631e-07	376406	TRUE	0.0547555	1.59729e-05	38.7965	76.2898	38.6926
rs2091532	A	G	A	G	0.00648	0.0300921	0.505	0.518105	0.0414105	0.0147554	376406	0.000908	9.4e-13	2426927	2.09852e-05	2426927	1.10495e-05	376406	TRUE	0.473071	2.09931e-05	50.9497	76.2898	50.9305
rs2099016	T	C	T	C	-0.00787	-0.0158518	0.486	0.509279	0.279417	0.0146555	376406	0.000908	4.35e-18	2428851	3.09289e-05	2428851	3.10814e-06	376406	TRUE	0.0301259	3.09442e-05	75.161	76.2898	75.1238
rs2117137	G	A	G	A	0.00691	-0.00450169	0.4	0.484393	0.759889	0.0147294	376406	0.000929	1.08e-13	2411996	2.29371e-05	2411996	2.48157e-07	376406	TRUE	0.0143427	2.29191e-05	55.282	76.2898	55.3254
rs2132489	T	C	T	C	0.00639	-0.00991827	0.569	0.46659	0.500351	0.0147169	376406	0.000916	3e-12	2428851	2.00356e-05	2428851	1.20666e-06	376406	TRUE	0.0538277	2.00272e-05	48.6441	76.2898	48.6643
rs2136135	G	A	G	A	-0.006	-0.0100242	0.645	0.709762	0.534753	0.0161482	376406	0.000948	2.48e-10	2428851	1.64922e-05	2428851	1.02376e-06	376406	TRUE	0.0817271	1.64862e-05	40.0432	76.2898	40.0577
rs2142330	A	T	A	T	0.00627	0.00997726	0.392	0.400163	0.506147	0.0150068	376406	0.000929	1.5e-11	2428851	1.8754e-05	2428851	1.17433e-06	376406	TRUE	0.0637958	1.87394e-05	45.5159	76.2898	45.5516
rs2165905	G	A	G	A	-0.00835	0.0193674	0.225	0.193976	0.295632	0.0185184	376406	0.00109	1.61e-14	2428851	2.41607e-05	2428851	2.9059e-06	376406	TRUE	0.0668147	2.43157e-05	59.0607	76.2898	58.684
rs2268762	G	A	G	A	0.00767	0.0174317	0.61	0.57445	0.243497	0.0149463	376406	0.00093	1.66e-16	2428851	2.80035e-05	2428851	3.61373e-06	376406	TRUE	0.052895	2.79908e-05	67.9873	76.2898	68.0182
rs2279829	T	C	T	C	-0.00959	0.00516666	0.215	0.289409	0.749585	0.016187	376406	0.00111	4.11e-18	2428851	3.0731e-05	2428851	2.70665e-07	376406	TRUE	0.00413454	3.10438e-05	75.4031	76.2898	74.6434
rs2298214	A	C	A	C	-0.00716	0.00764196	0.569	0.541053	0.604314	0.014747	376406	0.000969	1.41e-13	2173309	2.51216e-05	2173309	7.13424e-07	376406	TRUE	0.0182457	2.51446e-05	54.6484	76.2898	54.5982
rs231044	G	A	G	A	-0.0109	0.00618314	0.177	0.133784	0.773881	0.0215213	376406	0.00119	5.74e-20	2426927	3.45691e-05	2426927	2.19294e-07	376406	TRUE	0.00200814	3.46143e-05	84.0093	76.2898	83.8994
rs2318539	A	C	A	C	0.00609	0.000322166	0.559	0.527756	0.982472	0.0146639	376406	0.000914	2.6e-11	2428851	1.82782e-05	2428851	1.28235e-09	376406	TRUE	0.0155105	1.82858e-05	44.4144	76.2898	44.3958
rs2489380	G	C	G	C	0.00878	-0.00689658	0.861	0.890646	0.768152	0.0233947	376406	0.00131	2.16e-11	2428851	1.84943e-05	2428851	2.30876e-07	376406	TRUE	0.0292012	1.84517e-05	44.8173	76.2898	44.9207
rs2489907	C	T	C	T	0.00847	-0.00661393	0.731	0.759377	0.699647	0.0171435	376406	0.00102	1.35e-16	2426927	2.84117e-05	2426927	3.95427e-07	376406	TRUE	0.00727868	2.82141e-05	68.4755	76.2898	68.9551
rs2622238	G	A	G	A	0.0141	-0.0227243	0.476	0.391645	0.129816	0.0150012	376406	0.000926	3.08e-52	2336132	9.92376e-05	2336132	6.09638e-06	376406	TRUE	1.9879e-05	9.9176e-05	231.711	76.2898	231.855
rs26561	G	A	G	A	-0.00689	0.0306075	0.357	0.419301	0.0397164	0.0148819	376406	0.000947	3.45e-13	2428851	2.17936e-05	2428851	1.12378e-05	376406	TRUE	0.452454	2.17945e-05	52.9368	76.2898	52.9345
rs2713556	T	C	T	C	-0.00805	0.0295892	0.628	0.618064	0.0496935	0.0150765	376406	0.00094	1.12e-17	2422657	3.02713e-05	2422657	1.02331e-05	376406	TRUE	0.188666	3.02778e-05	73.3549	76.2898	73.3392
rs2717063	A	C	A	C	0.0102	0.0107619	0.588	0.604435	0.473034	0.0149981	376406	0.000922	1.33e-28	2428851	5.03867e-05	2428851	1.36789e-06	376406	TRUE	0.000712649	5.04086e-05	122.441	76.2898	122.388
rs2834083	A	G	A	G	-0.00756	0.00407008	0.575	0.574165	0.783473	0.0148113	376406	0.000918	1.78e-16	2428851	2.79219e-05	2428851	2.00616e-07	376406	TRUE	0.00576416	2.79338e-05	67.8489	76.2898	67.8201
rs2839402	T	C	T	C	0.00846	-0.00193902	0.161	0.200233	0.915755	0.0183303	376406	0.00123	6.75e-12	2428851	1.9477e-05	2428851	2.97284e-08	376406	TRUE	0.0154773	1.93356e-05	46.9643	76.2898	47.3076
rs28485712	C	T	C	T	0.00737	0.00394437	0.255	0.268731	0.811669	0.0165539	376406	0.00104	1.43e-12	2428851	2.06756e-05	2428851	1.50834e-07	376406	TRUE	0.0175918	2.06377e-05	50.1269	76.2898	50.219
rs28521294	A	G	A	G	-0.00559	-0.000608005	0.345	0.433872	0.967308	0.0148349	376406	0.000955	4.84e-09	2428851	1.41062e-05	2428851	4.46263e-09	376406	TRUE	0.0352062	1.41226e-05	34.3021	76.2898	34.2623
rs28601761	G	C	G	C	0.00845	-0.00341639	0.42	0.41081	0.818241	0.0148663	376406	0.000919	3.94e-20	2428851	3.4807e-05	2428851	1.40306e-07	376406	TRUE	0.00160927	3.47873e-05	84.496	76.2898	84.5439
rs28929474	T	C	T	C	-0.0297	-0.0625431	0.0181	0.0197363	0.234484	0.0526065	376406	0.0034	2.35e-18	2428851	3.14153e-05	2428851	3.75512e-06	376406	TRUE	0.0363047	3.13537e-05	76.1558	76.2898	76.3054
rs2958163	C	T	C	T	-0.00799	0.0312998	0.46	0.436313	0.0344643	0.0148018	376406	0.00091	1.69e-18	2428851	3.17392e-05	2428851	1.18794e-05	376406	TRUE	0.211815	3.17158e-05	77.0352	76.2898	77.0923
rs2992073	G	C	G	C	0.0083	-0.00537892	0.752	0.733235	0.745966	0.0166034	376406	0.00105	2.82e-15	2426927	2.5746e-05	2426927	2.78831e-07	376406	TRUE	0.00945666	2.56954e-05	62.3625	76.2898	62.4853
rs30244	A	G	A	G	0.00624	-0.0205473	0.392	0.404558	0.169039	0.0149402	376406	0.00093	1.92e-11	2426927	1.85498e-05	2426927	5.02505e-06	376406	TRUE	0.238411	1.85605e-05	45.0457	76.2898	45.0198
rs339054	G	T	G	T	-0.00623	-0.0187839	0.497	0.443154	0.203349	0.0147664	376406	0.000907	6.42e-12	2428851	1.94246e-05	2428851	4.29899e-06	376406	TRUE	0.182729	1.94058e-05	47.1346	76.2898	47.1804
rs34775748	A	G	A	G	0.00657	-0.0264908	0.237	0.354296	0.0838571	0.0153239	376406	0.00107	7.39e-10	2427445	1.55313e-05	2427445	7.93951e-06	376406	TRUE	0.521377	1.56111e-05	37.8957	76.2898	37.7019
rs35011311	T	G	T	G	-0.00784	0.00389455	0.266	0.26096	0.81617	0.0167526	376406	0.00103	2.92e-14	2410364	2.40362e-05	2410364	1.43581e-07	376406	TRUE	0.0098461	2.40016e-05	57.8539	76.2898	57.9372
rs35058767	A	G	A	G	-0.0065	-0.00479163	0.375	0.341842	0.756281	0.0154385	376406	0.000937	4.06e-12	2428851	1.98125e-05	2428851	2.55919e-07	376406	TRUE	0.0243064	1.98047e-05	48.1035	76.2898	48.1224
rs35378923	A	G	A	G	-0.00833	-0.00898327	0.291	0.245423	0.59641	0.0169633	376406	0.000999	7.73e-17	2428851	2.8625e-05	2428851	7.45064e-07	376406	TRUE	0.0104197	2.86325e-05	69.546	76.2898	69.5279
rs35399883	C	G	C	G	0.00561	-0.0238104	0.359	0.369311	0.1218	0.0153887	376406	0.000946	3e-09	2428851	1.44789e-05	2428851	6.36023e-06	376406	TRUE	0.463841	1.44847e-05	35.1816	76.2898	35.1677
rs35799388	G	C	G	C	0.00851	-0.0124217	0.168	0.112143	0.590904	0.0231089	376406	0.00122	3.49e-12	2390109	2.0357e-05	2390109	7.67625e-07	376406	TRUE	0.0381435	2.02452e-05	48.3891	76.2898	48.6563
rs35888506	T	C	T	C	0.00671	-0.0088824	0.617	0.590331	0.55111	0.0149009	376406	0.000933	6.55e-13	2428851	2.12947e-05	2428851	9.4402e-07	376406	TRUE	0.0375509	2.12794e-05	51.6855	76.2898	51.7228
rs362307	T	C	T	C	-0.0197	0.062327	0.0735	0.0687278	0.0315036	0.0289805	376406	0.00174	1.05e-29	2428851	5.27728e-05	2428851	1.2288e-05	376406	TRUE	0.0318712	5.28561e-05	128.386	76.2898	128.184
rs3739239	G	A	G	A	0.00868	-0.0133719	0.12	0.116855	0.562248	0.0230747	376406	0.0014	5.02e-10	2428851	1.58262e-05	2428851	8.92194e-07	376406	TRUE	0.0833008	1.59123e-05	38.6492	76.2898	38.44
rs3739760	C	T	C	T	0.00698	0.0178696	0.496	0.46828	0.224943	0.0147258	376406	0.000911	1.76e-14	2411996	2.43381e-05	2411996	3.91215e-06	376406	TRUE	0.0917141	2.43586e-05	58.7543	76.2898	58.7049
rs3754812	T	C	T	C	-0.00996	-0.0167787	0.207	0.270631	0.31202	0.0165962	376406	0.00112	5.52e-19	2428851	3.25588e-05	2428851	2.71546e-06	376406	TRUE	0.020518	3.25681e-05	79.1055	76.2898	79.0829
rs3762438	T	C	T	C	-0.01	0.0251103	0.156	0.173076	0.197292	0.0194758	376406	0.00125	9.67e-16	2426927	2.63701e-05	2426927	4.41628e-06	376406	TRUE	0.0833112	2.63328e-05	63.9094	76.2898	64
rs379410	C	T	C	T	-0.0108	0.0527324	0.0885	0.116153	0.0213885	0.0229166	376406	0.0016	1.22e-11	2428851	1.87585e-05	2428851	1.40668e-05	376406	TRUE	0.740325	1.88182e-05	45.7074	76.2898	45.5625
rs3815795	T	C	T	C	0.0122	0.00299649	0.299	0.262202	0.857207	0.0166536	376406	0.00189	1.17e-10	665054	6.26489e-05	665054	8.60112e-08	376406	TRUE	0.00018636	6.23934e-05	41.4975	76.2898	41.6674
rs410	G	C	G	C	-0.00552	0.0152977	0.602	0.611881	0.30989	0.0150649	376406	0.000927	2.7e-09	2428851	1.45986e-05	2428851	2.73946e-06	376406	TRUE	0.216331	1.46012e-05	35.4646	76.2898	35.4584
rs4149392	G	A	G	A	-0.0118	0.0101096	0.384	0.457461	0.496782	0.0148766	376406	0.000955	3.08e-35	2318906	6.58333e-05	2318906	1.22689e-06	376406	TRUE	6.68975e-05	6.58728e-05	152.763	76.2898	152.671
rs41510047	G	A	G	A	0.00716	-0.0217264	0.31	0.312964	0.17025	0.0158425	376406	0.000992	5.34e-13	2372950	2.19536e-05	2372950	4.99657e-06	376406	TRUE	0.16255	2.19314e-05	52.0433	76.2898	52.0958
rs4438553	T	C	T	C	-0.0064	-0.0334611	0.404	0.426097	0.0240469	0.0148295	376406	0.000925	4.49e-12	2428851	1.97091e-05	2428851	1.35259e-05	376406	TRUE	0.663663	1.9725e-05	47.9101	76.2898	47.8714
rs4446587	G	A	G	A	0.00686	0.0114586	0.496	0.568802	0.438303	0.0147841	376406	0.000918	7.77e-14	2372929	2.35325e-05	2372929	1.59595e-06	376406	TRUE	0.0408616	2.35283e-05	55.8322	76.2898	55.8422
rs4455125	T	C	T	C	0.00821	-0.0171892	0.825	0.840074	0.387664	0.019898	376406	0.00119	6.22e-12	2428851	1.95967e-05	2428851	1.98261e-06	376406	TRUE	0.0848246	1.94629e-05	47.2734	76.2898	47.5984
rs4633802	A	G	A	G	0.00701	-0.0279192	0.736	0.663804	0.0754814	0.0157068	376406	0.00103	1.01e-11	2423746	1.91103e-05	2423746	8.39407e-06	376406	TRUE	0.400057	1.90962e-05	46.2853	76.2898	46.3193
rs4690727	G	C	G	C	0.0098	-0.0179999	0.717	0.74561	0.284938	0.0168335	376406	0.00101	2.35e-22	2428851	3.87607e-05	2428851	3.03764e-06	376406	TRUE	0.0104902	3.89751e-05	94.6684	76.2898	94.1476
rs4693642	A	G	A	G	0.00617	-0.0225312	0.708	0.67429	0.15172	0.0157178	376406	0.000998	6.24e-10	2428851	1.57363e-05	2428851	5.45919e-06	376406	TRUE	0.351974	1.57404e-05	38.2317	76.2898	38.2216
rs4740381	C	T	C	T	-0.00592	0.00279283	0.43	0.495135	0.849388	0.0147069	376406	0.000916	1.07e-10	2428851	1.71967e-05	2428851	9.58059e-08	376406	TRUE	0.0284759	1.71797e-05	41.7277	76.2898	41.7688
rs4823074	A	G	A	G	0.00704	0.00870198	0.462	0.521834	0.552654	0.014655	376406	0.00091	1.05e-14	2428851	2.46406e-05	2428851	9.3672e-07	376406	TRUE	0.0225314	2.46377e-05	59.8426	76.2898	59.8498
rs4836827	C	T	C	T	-0.00618	0.00177976	0.698	0.723659	0.913423	0.0163699	376406	0.00101	9.31e-10	2328655	1.60776e-05	2328655	3.14034e-08	376406	TRUE	0.0291396	1.61016e-05	37.4957	76.2898	37.4399
rs4861024	G	A	G	A	0.00872	-0.00364291	0.236	0.206752	0.839998	0.0180434	376406	0.00107	3.32e-16	2428851	2.73434e-05	2428851	1.08294e-07	376406	TRUE	0.00515283	2.74201e-05	66.601	76.2898	66.4149
rs4890041	T	A	T	A	-0.00795	0.0214686	0.247	0.308788	0.176791	0.0158944	376406	0.00105	4.34e-14	2428851	2.36018e-05	2428851	4.84689e-06	376406	TRUE	0.129366	2.35102e-05	57.104	76.2898	57.3265
rs4916723	C	A	C	A	-0.0105	0.00186753	0.412	0.467372	0.898773	0.0146805	376406	0.000922	2.72e-30	2428851	5.33941e-05	2428851	4.29931e-08	376406	TRUE	5.05309e-05	5.34174e-05	129.75	76.2898	129.693
rs4946198	T	C	T	C	-0.0068	-0.00652752	0.717	0.762871	0.705818	0.0172925	376406	0.00101	1.53e-11	2428851	1.86624e-05	2428851	3.78553e-07	376406	TRUE	0.0344341	1.87652e-05	45.5787	76.2898	45.3289
rs500321	T	A	T	A	-0.00841	-0.00388099	0.74	0.760001	0.820572	0.0171112	376406	0.00103	4.28e-16	2428851	2.74476e-05	2428851	1.36669e-07	376406	TRUE	0.00543884	2.72162e-05	66.1058	76.2898	66.668
rs5024204	T	A	T	A	0.00976	0.0105265	0.28	0.264825	0.525964	0.0165987	376406	0.00101	4.91e-22	2426927	3.84755e-05	2426927	1.06848e-06	376406	TRUE	0.00316904	3.84079e-05	93.2166	76.2898	93.3806
rs507821	C	T	C	T	-0.00637	-0.0187426	0.438	0.514954	0.201331	0.0146682	376406	0.000915	3.47e-12	2426927	1.99697e-05	2426927	4.3376e-06	376406	TRUE	0.173172	1.99765e-05	48.4824	76.2898	48.4659
rs55767930	A	G	A	G	-0.00954	0.00145233	0.16	0.13963	0.945011	0.0210563	376406	0.00124	1.27e-14	2428851	2.43693e-05	2428851	1.2639e-08	376406	TRUE	0.00588755	2.44639e-05	59.4206	76.2898	59.1907
rs55829876	T	C	T	C	0.00653	0.0106689	0.241	0.26266	0.52233	0.0166766	376406	0.00106	7.66e-10	2428851	1.56245e-05	2428851	1.08735e-06	376406	TRUE	0.0966586	1.55997e-05	37.8898	76.2898	37.9502
rs56292878	A	T	A	T	-0.012	0.0230379	0.276	0.283451	0.156269	0.0162498	376406	0.00105	2.74e-30	2260189	5.77849e-05	2260189	5.3399e-06	376406	TRUE	0.00265175	5.75493e-05	130.08	76.2898	130.612
rs56300626	C	T	C	T	0.00989	0.0118444	0.102	0.133394	0.582067	0.0215209	376406	0.0015	4.15e-11	2428851	1.78979e-05	2428851	8.04731e-07	376406	TRUE	0.0570356	1.79184e-05	43.5219	76.2898	43.472
rs5760423	G	T	G	T	0.00705	-0.0281422	0.605	0.576416	0.0578322	0.0148353	376406	0.000928	3.17e-14	2428851	2.37614e-05	2428851	9.56016e-06	376406	TRUE	0.308837	2.37553e-05	57.6994	76.2898	57.7141
rs58172619	T	C	T	C	-0.00725	-0.0166516	0.189	0.139118	0.43212	0.0211968	376406	0.00116	3.91e-10	2428851	1.60825e-05	2428851	1.63952e-06	376406	TRUE	0.119134	1.61135e-05	39.1378	76.2898	39.0625
rs59138935	A	C	A	C	-0.00614	0.0149163	0.318	0.250643	0.377683	0.0169086	376406	0.000995	6.74e-10	2328655	1.63523e-05	2328655	2.06753e-06	376406	TRUE	0.137973	1.63523e-05	38.0794	76.2898	38.0794
rs61873510	T	G	T	G	-0.0114	0.0156696	0.338	0.301019	0.331188	0.0161256	376406	0.000959	1.03e-32	2428851	5.81764e-05	2428851	2.50858e-06	376406	TRUE	0.000560251	5.81587e-05	141.267	76.2898	141.31
rs62107261	C	T	C	T	-0.0142	-0.00930249	0.0474	0.0200334	0.857729	0.0518923	376406	0.00214	2.99e-11	2423746	1.81658e-05	2423746	8.53765e-08	376406	TRUE	0.0234493	1.82094e-05	44.1357	76.2898	44.03
rs62244884	A	G	A	G	0.00813	0.00749606	0.426	0.394352	0.617806	0.0150233	376406	0.000917	7.67e-19	2428851	3.23614e-05	2428851	6.61425e-07	376406	TRUE	0.00538098	3.23246e-05	78.514	76.2898	78.6036
rs62250687	A	T	A	T	-0.0168	0.0288937	0.615	0.707472	0.0727663	0.0161031	376406	0.000932	9.21e-73	2428851	0.000133761	2428851	8.55322e-06	376406	TRUE	8.09086e-07	0.000133655	324.671	76.2898	324.928
rs62517386	T	C	T	C	0.00663	0.00452237	0.238	0.231049	0.795471	0.0174465	376406	0.0011	1.69e-09	2272754	1.59839e-05	2272754	1.78509e-07	376406	TRUE	0.0421714	1.59437e-05	36.2366	76.2898	36.328
rs6474562	A	C	A	C	0.00729	0.0195183	0.832	0.821512	0.308015	0.0191469	376406	0.00121	1.95e-09	2428851	1.49444e-05	2428851	2.76078e-06	376406	TRUE	0.208265	1.48565e-05	36.0848	76.2898	36.2981
rs6508226	G	A	G	A	0.00916	-0.0156497	0.104	0.170034	0.426671	0.0196876	376406	0.00149	7.24e-10	2428851	1.55601e-05	2428851	1.67869e-06	376406	TRUE	0.130471	1.56373e-05	37.9813	76.2898	37.7936
rs6710889	G	T	G	T	-0.00719	0.000257782	0.709	0.67039	0.986866	0.015659	376406	0.000999	6.23e-13	2428851	2.13264e-05	2428851	7.19984e-10	376406	TRUE	0.0087665	2.13318e-05	51.8128	76.2898	51.7996
rs6813691	T	C	T	C	-0.00859	-0.00668988	0.148	0.149878	0.744446	0.0205229	376406	0.00128	1.88e-11	2428851	1.85421e-05	2428851	2.82296e-07	376406	TRUE	0.0311685	1.86088e-05	45.1987	76.2898	45.0367
rs6843522	C	G	C	G	0.0186	0.0164618	0.183	0.215724	0.360349	0.0179969	376406	0.00117	1.13e-56	2428851	0.000104042	2428851	2.22282e-06	376406	TRUE	6.62472e-07	0.00010345	251.29	76.2898	252.728
rs6845321	T	C	T	C	0.00675	-0.0245884	0.306	0.298776	0.123705	0.0159726	376406	0.000984	6.98e-12	2428851	1.93735e-05	2428851	6.29582e-06	376406	TRUE	0.279995	1.93517e-05	47.0032	76.2898	47.0563
rs6884007	T	C	T	C	-0.00857	-0.00877763	0.215	0.269296	0.596554	0.0165815	376406	0.0011	8.77e-15	2428851	2.49899e-05	2428851	7.44479e-07	376406	TRUE	0.0182133	2.47913e-05	60.2159	76.2898	60.6983
rs6946717	C	T	C	T	0.00578	-0.0152182	0.542	0.632221	0.317527	0.015225	376406	0.000911	2.2e-10	2428851	1.65734e-05	2428851	2.65434e-06	376406	TRUE	0.163321	1.65863e-05	40.2864	76.2898	40.2549
rs6984305	T	A	T	A	0.0113	0.013881	0.893	0.841514	0.491391	0.020173	376406	0.00147	1.61e-14	2428851	2.43283e-05	2428851	1.2579e-06	376406	TRUE	0.0295914	2.44018e-05	59.2698	76.2898	59.0911
rs7047202	C	A	C	A	-0.00781	0.0205533	0.133	0.125453	0.353823	0.022167	376406	0.00133	4.92e-09	2428851	1.41969e-05	2428851	2.28399e-06	376406	TRUE	0.197664	1.4067e-05	34.1672	76.2898	34.4825
rs7132908	A	G	A	G	-0.00999	-0.0245671	0.392	0.383641	0.103674	0.0150969	376406	0.00093	5.83e-27	2428851	4.75055e-05	2428851	7.03518e-06	376406	TRUE	0.0154955	4.75719e-05	115.55	76.2898	115.389
rs713598	G	C	G	C	-0.0086	0.0189337	0.407	0.35005	0.218554	0.0153885	376406	0.000924	1.3e-20	2428851	3.56646e-05	2428851	4.02182e-06	376406	TRUE	0.0235475	3.57006e-05	86.7146	76.2898	86.6269
rs713763	A	G	A	G	-0.00544	0.00189408	0.414	0.427451	0.898294	0.0148187	376406	0.000921	3.53e-09	2428851	1.43639e-05	2428851	4.34032e-08	376406	TRUE	0.0408868	1.43591e-05	34.8765	76.2898	34.8882
rs7143918	A	C	A	C	0.00831	0.0100951	0.308	0.254313	0.550098	0.0168923	376406	0.00102	2.76e-16	2272754	2.92036e-05	2272754	9.48831e-07	376406	TRUE	0.0118222	2.94367e-05	66.9042	76.2898	66.3746
rs7162115	T	G	T	G	0.00712	-0.0219883	0.431	0.454515	0.137388	0.0148011	376406	0.000916	7.58e-15	2428850	2.48747e-05	2428850	5.86325e-06	376406	TRUE	0.142946	2.48645e-05	60.3936	76.2898	60.4184
rs72843198	T	C	T	C	-0.0128	0.0242106	0.0481	0.0252337	0.603572	0.0466242	376406	0.00212	1.79e-09	2428851	1.50086e-05	2428851	7.16364e-07	376406	TRUE	0.0839063	1.50033e-05	36.4413	76.2898	36.4543
rs72859280	T	G	T	G	0.018	6.8886e-05	0.0371	0.0463509	0.998425	0.0349037	376406	0.0024	5.53e-14	2428851	2.31586e-05	2428851	1.03482e-11	376406	TRUE	0.00604324	2.31489e-05	56.2265	76.2898	56.25
rs72980127	C	A	C	A	-0.00757	-0.0145602	0.362	0.3026	0.361674	0.015962	376406	0.000944	1.09e-15	2428851	2.6475e-05	2428851	2.21057e-06	376406	TRUE	0.036742	2.64698e-05	64.2929	76.2898	64.3054
rs72997447	A	G	A	G	0.00992	-0.0214072	0.0828	0.0987848	0.386371	0.0247134	376406	0.00165	1.69e-09	2428851	1.48816e-05	2428851	1.99342e-06	376406	TRUE	0.162642	1.49468e-05	36.304	76.2898	36.1456
rs7306606	T	C	T	C	0.00591	1.02564e-06	0.534	0.548774	0.999945	0.0147807	376406	0.00091	7.99e-11	2428851	1.73654e-05	2428851	1.27922e-14	376406	TRUE	0.017365	1.73833e-05	42.2221	76.2898	42.1786
rs7307912	T	C	T	C	-0.00894	0.0090636	0.224	0.23618	0.598469	0.0172114	376406	0.00109	2.04e-16	2428851	2.76955e-05	2428851	7.3674e-07	376406	TRUE	0.0119255	2.77853e-05	67.4881	76.2898	67.2701
rs73276994	T	C	T	C	-0.0112	0.00106176	0.0645	0.0849997	0.968015	0.0264791	376406	0.00185	1.49e-09	2424565	1.51165e-05	2424565	4.27161e-09	376406	TRUE	0.0291093	1.5138e-05	36.7037	76.2898	36.6516
rs733434	G	A	G	A	-0.0087	-0.0201228	0.338	0.284596	0.215591	0.0162499	376406	0.000959	1.15e-19	2428850	3.38833e-05	2428850	4.07399e-06	376406	TRUE	0.029946	3.38722e-05	82.2732	76.2898	82.3003
rs742870	C	T	C	T	-0.00642	0.0165236	0.474	0.48503	0.26029	0.0146784	376406	0.000918	2.66e-12	2381526	2.05362e-05	2381526	3.36664e-06	376406	TRUE	0.124163	2.05525e-05	48.9472	76.2898	48.9085
rs7447792	C	T	C	T	0.00766	-0.0411649	0.727	0.708279	0.0106733	0.0161228	376406	0.00102	5.47e-14	2428851	2.32192e-05	2428851	1.73185e-05	376406	TRUE	0.707577	2.32908e-05	56.5712	76.2898	56.3972
rs75047930	T	C	T	C	-0.00835	0.00962402	0.15	0.12705	0.661346	0.0219699	376406	0.00127	4.97e-11	2426927	1.78115e-05	2426927	5.09803e-07	376406	TRUE	0.0453273	1.77792e-05	43.1496	76.2898	43.228
rs7526802	T	C	T	C	-0.00644	0.0210872	0.26	0.256039	0.210083	0.0168248	376406	0.00103	4.68e-10	2426927	1.61077e-05	2426927	4.17332e-06	376406	TRUE	0.260631	1.5959e-05	38.732	76.2898	39.0928
rs7539883	A	G	A	G	-0.00795	-0.00398266	0.686	0.692277	0.802192	0.0158981	376406	0.000978	4.49e-16	2426927	2.72263e-05	2426927	1.66725e-07	376406	TRUE	0.00604118	2.72281e-05	66.0825	76.2898	66.0779
rs7548997	A	G	A	G	0.00754	0.0124794	0.27	0.293097	0.436996	0.0160553	376406	0.00102	1.68e-13	2426927	2.25152e-05	2426927	1.60508e-06	376406	TRUE	0.0470915	2.24109e-05	54.3908	76.2898	54.644
rs7581524	T	C	T	C	0.00665	0.00457615	0.278	0.230104	0.793796	0.0175074	376406	0.00101	5.19e-11	2428851	1.78481e-05	2428851	1.81511e-07	376406	TRUE	0.030115	1.77523e-05	43.1185	76.2898	43.3511
rs7599455	A	G	A	G	0.00596	0.00413155	0.434	0.389144	0.784332	0.0150964	376406	0.000916	7.59e-11	2428851	1.74298e-05	2428851	1.98987e-07	376406	TRUE	0.0332785	1.74513e-05	42.3874	76.2898	42.3352
rs76000817	A	G	A	G	0.0067	0.0137621	0.215	0.212964	0.442443	0.0179177	376406	0.00111	1.38e-09	2428850	1.50002e-05	2428850	1.56729e-06	376406	TRUE	0.134569	1.51526e-05	36.804	76.2898	36.4337
rs7618629	G	A	G	A	0.00911	-0.00265336	0.758	0.702587	0.868874	0.0160723	376406	0.00106	7.56e-18	2428851	3.04096e-05	2428851	7.24072e-08	376406	TRUE	0.00274892	3.04475e-05	73.9546	76.2898	73.8627
rs761898	G	A	G	A	-0.006	0.0294955	0.625	0.629022	0.0532795	0.0152617	376406	0.000937	1.54e-10	2428851	1.68817e-05	2428851	9.9231e-06	376406	TRUE	0.584194	1.6875e-05	40.9875	76.2898	41.0037
rs77798569	C	T	C	T	-0.00661	0.0159675	0.314	0.279341	0.332971	0.0164929	376406	0.000978	1.36e-11	2428851	1.88069e-05	2428851	2.49014e-06	376406	TRUE	0.115287	1.88229e-05	45.7189	76.2898	45.6799
rs7783327	T	G	T	G	0.0087	0.0131881	0.159	0.176856	0.492215	0.0192025	376406	0.00124	2.26e-12	2428851	2.02668e-05	2428851	1.25312e-06	376406	TRUE	0.0534872	2.02424e-05	49.1667	76.2898	49.2261
rs7869501	G	A	G	A	0.00639	0.0139196	0.625	0.655291	0.366745	0.0154219	376406	0.000967	3.96e-11	2281330	1.91405e-05	2281330	2.16433e-06	376406	TRUE	0.098823	1.914e-05	43.6656	76.2898	43.6665
rs7907967	T	C	T	C	-0.00841	0.0113193	0.816	0.818348	0.553545	0.0191056	376406	0.00117	7.09e-13	2428851	2.12721e-05	2428851	9.32531e-07	376406	TRUE	0.037369	2.12388e-05	51.5869	76.2898	51.6678
rs7959601	A	C	A	C	-0.00739	-0.013633	0.582	0.62442	0.369358	0.015187	376406	0.00092	9.46e-16	2428851	2.65645e-05	2428851	2.14084e-06	376406	TRUE	0.0351111	2.65716e-05	64.5402	76.2898	64.5228
rs8020365	A	T	A	T	-0.00765	0.0122119	0.211	0.241346	0.474721	0.0170839	376406	0.00113	1.44e-11	2336132	1.96183e-05	2336132	1.35749e-06	376406	TRUE	0.0630999	1.94855e-05	45.5216	76.2898	45.8317
rs8038764	C	A	C	A	0.00602	-0.00330672	0.465	0.471033	0.821925	0.014692	376406	0.00091	3.56e-11	2428850	1.80178e-05	2428850	1.34579e-07	376406	TRUE	0.0268423	1.80314e-05	43.7963	76.2898	43.7633
rs828867	A	G	A	G	0.00816	-0.0105684	0.545	0.625911	0.489875	0.0153052	376406	0.000911	3.29e-19	2428851	3.30315e-05	2428851	1.26673e-06	376406	TRUE	0.00832707	3.30231e-05	80.2108	76.2898	80.2313
rs882175	T	C	T	C	-0.00581	0.021139	0.545	0.554695	0.152756	0.0147839	376406	0.000911	1.87e-10	2428850	1.67459e-05	2428850	5.43168e-06	376406	TRUE	0.314584	1.67413e-05	40.6628	76.2898	40.6739
rs888817	A	G	A	G	0.00834	-0.00742385	0.639	0.608144	0.623522	0.015124	376406	0.000945	1.09e-18	2428851	3.20667e-05	2428851	6.40133e-07	376406	TRUE	0.00550313	3.209e-05	77.9443	76.2898	77.8876
rs899632	C	T	C	T	-0.00597	0.0258299	0.396	0.353174	0.0917741	0.0153192	376406	0.000928	1.23e-10	2428851	1.7039e-05	2428851	7.55294e-06	376406	TRUE	0.430946	1.70495e-05	41.4113	76.2898	41.3859
rs9315346	A	T	A	T	0.00733	0.012131	0.608	0.63627	0.424723	0.0151969	376406	0.000929	3.06e-15	2428851	2.5631e-05	2428851	1.69289e-06	376406	TRUE	0.0317597	2.56111e-05	62.207	76.2898	62.2553
rs9349379	G	A	G	A	0.00555	-0.00737669	0.408	0.452029	0.615625	0.0146928	376406	0.000923	1.88e-09	2428851	1.48859e-05	2428851	6.69668e-07	376406	TRUE	0.0826682	1.48798e-05	36.1414	76.2898	36.1562
rs936891	G	A	G	A	-0.00577	0.0200619	0.685	0.726413	0.221554	0.0164118	376406	0.000977	3.54e-09	2428851	1.436e-05	2428851	3.96986e-06	376406	TRUE	0.304949	1.43676e-05	34.8971	76.2898	34.8789
rs9372734	T	C	T	C	0.00942	-0.0243189	0.482	0.479755	0.0972165	0.0146631	376406	0.000908	3.36e-25	2428851	4.43109e-05	2428851	7.30767e-06	376406	TRUE	0.0240123	4.43107e-05	107.629	76.2898	107.629
rs9386174	C	T	C	T	-0.00698	0.0220805	0.416	0.348756	0.151876	0.0154093	376406	0.000924	4.06e-14	2411996	2.36581e-05	2411996	5.45501e-06	376406	TRUE	0.149098	2.36727e-05	57.0997	76.2898	57.0646
rs942033	T	C	T	C	-0.00687	-0.00456896	0.558	0.612351	0.76207	0.0150909	376406	0.000914	5.46e-14	2428851	2.326e-05	2428851	2.43529e-07	376406	TRUE	0.0134527	2.32809e-05	56.5471	76.2898	56.4964
rs944426	G	T	G	T	-0.00619	0.00621483	0.364	0.375102	0.682801	0.0152084	376406	0.000954	8.9e-11	2372950	1.77414e-05	2372950	4.43646e-07	376406	TRUE	0.0432654	1.77407e-05	42.0984	76.2898	42.1002
rs9527106	G	A	G	A	-0.00897	0.00660835	0.149	0.146854	0.750269	0.0207623	376406	0.00128	2.05e-12	2428851	2.02188e-05	2428851	2.69142e-07	376406	TRUE	0.0231584	2.04047e-05	49.561	76.2898	49.1094
rs9607814	A	C	A	C	-0.00754	0.0424935	0.202	0.233163	0.0142959	0.0173461	376406	0.00115	6.11e-11	2336132	1.8401e-05	2336132	1.59434e-05	376406	TRUE	0.865838	1.83285e-05	42.8185	76.2898	42.988
rs9838144	C	G	C	G	-0.00993	0.00675593	0.207	0.21549	0.706114	0.0179164	376406	0.00112	7.38e-19	2428851	3.23629e-05	2428851	3.77759e-07	376406	TRUE	0.00377014	3.23722e-05	78.6297	76.2898	78.6072
rs9849775	C	T	C	T	0.00588	-0.0162248	0.309	0.311748	0.30543	0.0158313	376406	0.000982	2.19e-09	2428851	1.47613e-05	2428851	2.79042e-06	376406	TRUE	0.215081	1.47646e-05	35.8615	76.2898	35.8535
rs9966588	A	G	A	G	-0.00685	-0.0281175	0.637	0.620745	0.0622372	0.0150796	376406	0.000944	3.8e-13	2428851	2.16784e-05	2428851	9.23667e-06	376406	TRUE	0.356	2.16999e-05	52.7069	76.2898	52.6547

## Sheet: Table S10
Table S9. Associations of single nucleotide polymorphisms for tobacco smoking and alcohol consumption in UKBB
Alcohol intake frequency (MRC-IEU)
SNP	effect_allele.exposure	other_allele.exposure	effect_allele.outcome	other_allele.outcome	beta.exposure	beta.outcome	eaf.exposure	eaf.outcome	se.outcome	pval.outcome	samplesize.outcome	pval.exposure	chr.exposure	pos.exposure	se.exposure	samplesize.exposure	rsq.exposure	effective_n.exposure	rsq.outcome	effective_n.outcome	steiger_dir	steiger_pval	R2	F	FMean	F_pow_beta_se
rs10188314	T	C	T	C	-0.0197869	0.002366	0.470852	0.4718	0.01947	0.903296	420531	7.19946e-11	2	215402926	0.00303605	462346	9.18613e-05	462346	3.51157e-08	420531	TRUE	1.03386e-05	0.000195095	90.2188	109.784	42.4754
rs10792669	G	A	G	A	0.0174322	-0.02652	0.505254	0.4989	0.01949	0.17358	420531	9.90011e-09	11	82688356	0.00304065	462346	7.10846e-05	462346	4.40276e-06	420531	TRUE	0.00295882	0.000151924	70.2518	109.784	32.8679
rs11039429	T	C	T	C	-0.0235595	-0.05105	0.454624	0.4415	0.01947	0.00872971	420531	8.69961e-15	11	47867059	0.00303737	462346	0.000130111	462346	1.63477e-05	420531	TRUE	0.000548841	0.000275239	127.29	109.784	60.164
rs11223617	A	G	A	G	0.0250908	-0.005389	0.206155	0.2049	0.02405	0.822659	420531	2.29985e-11	11	133780757	0.00375381	462346	9.66223e-05	462346	1.19396e-07	420531	TRUE	8.55319e-06	0.000206058	95.2891	109.784	44.677
rs11700855	G	A	G	A	-0.029795	-0.01232	0.093465	0.09286	0.03342	0.712361	420531	1.2e-08	21	34270051	0.00523292	462346	7.01137e-05	462346	3.23156e-07	420531	TRUE	0.000249495	0.000150436	69.5634	109.784	32.4189
rs11750777	A	G	A	G	-0.020493	-0.00278	0.209454	0.2104	0.02383	0.907131	420531	3.79997e-08	5	166830787	0.00372613	462346	6.54186e-05	462346	3.23628e-08	420531	TRUE	0.00020622	0.000139078	64.3106	109.784	30.2479
rs117799466	C	G	C	G	-0.0196704	-0.01375	0.336989	0.3354	0.02125	0.517488	420531	3.09999e-09	15	34659517	0.00331968	462346	7.59339e-05	462346	9.95614e-07	420531	TRUE	0.000293292	0.000172899	79.9527	109.784	35.1103
rs11787216	T	C	T	C	0.0244162	-0.03233	0.369127	0.3643	0.02048	0.11434	420531	2.39994e-14	8	142615222	0.00320078	462346	0.000125842	462346	5.92588e-06	420531	TRUE	3.75305e-05	0.000277654	128.407	109.784	58.1895
rs11940694	G	A	G	A	-0.0437138	-0.003456	0.604193	0.6054	0.02004	0.863118	420531	1e-44	4	39414993	0.00311609	462346	0.000425468	462346	7.07222e-08	420531	TRUE	1.22003e-21	0.000913958	422.95	109.784	196.796
rs1228589	A	G	A	G	0.0210699	0.01946	0.246133	0.2508	0.02261	0.389224	420531	2.30001e-09	3	131634826	0.00352806	462346	7.71355e-05	462346	1.76152e-06	420531	TRUE	0.000467366	0.000164748	76.1827	109.784	35.6659
rs1229984	C	T	C	T	-0.261708	-0.05769	0.97277	0.9761	0.06532	0.377138	420531	1.39959e-178	4	100239319	0.00918496	462346	0.00175288	462346	1.85486e-06	420531	TRUE	1.16801e-80	0.00362846	1683.7	109.784	811.857
rs12312693	C	T	C	T	-0.0176811	0.04695	0.451772	0.4657	0.01955	0.0163305	420531	6.80002e-09	12	57511734	0.00305026	462346	7.26688e-05	462346	1.37144e-05	420531	TRUE	0.0236587	0.000154856	71.608	109.784	33.6004
rs13102973	C	T	C	T	-0.0194072	0.01627	0.61881	0.6251	0.02002	0.416582	420531	4.90004e-10	4	135900688	0.00311875	462346	8.37458e-05	462346	1.57054e-06	420531	TRUE	0.000210133	0.000177687	82.1669	109.784	38.7226
rs13135092	G	A	G	A	0.0438341	-0.01341	0.083483	0.08265	0.03524	0.703558	420531	1.59993e-15	4	103198082	0.00549884	462346	0.000137422	462346	3.44342e-07	420531	TRUE	1.7312e-07	0.000294031	135.983	109.784	63.5451
rs13178443	T	C	T	C	-0.0186516	-0.0006403	0.276349	0.2794	0.02164	0.976405	420531	3.79997e-08	5	145615275	0.00338983	462346	6.54761e-05	462346	2.08188e-09	420531	TRUE	0.0001594	0.000139139	64.3391	109.784	30.2745
rs13390019	C	T	C	T	0.0296116	-0.001622	0.134041	0.1327	0.02894	0.955322	420531	4.30031e-11	2	97797680	0.00449182	462346	9.39881e-05	462346	7.4698e-09	420531	TRUE	6.5096e-06	0.000203558	94.1331	109.784	43.4589
rs1421085	C	T	C	T	0.0199392	0.04258	0.403447	0.4127	0.01976	0.0311889	420531	1e-10	16	53800954	0.00308481	462346	9.03554e-05	462346	1.10417e-05	420531	TRUE	0.00371369	0.000191373	88.4972	109.784	41.7791
rs1515591	G	T	G	T	0.0182303	-5.096e-05	0.383186	0.3822	0.01999	0.997966	420531	4.90004e-09	3	174213976	0.00311635	462346	7.40113e-05	462346	1.54539e-11	420531	TRUE	5.44975e-05	0.000157102	72.6465	109.784	34.2212
rs1666658	C	T	C	T	0.0179674	-0.008263	0.392206	0.3891	0.01987	0.677642	420531	6.69993e-09	11	121801129	0.00309866	462346	7.27153e-05	462346	4.11229e-07	420531	TRUE	0.000214873	0.000153912	71.171	109.784	33.6219
rs17662759	C	T	C	T	0.0301348	-0.01367	0.089115	0.08831	0.03498	0.695825	420531	3.40001e-08	2	193989223	0.00546031	462346	6.58731e-05	462346	3.63163e-07	420531	TRUE	0.000421799	0.000147428	68.1727	109.784	30.458
rs186347	T	G	T	G	0.0179489	0.008003	0.463343	0.4632	0.01955	0.682182	420531	4e-09	14	59072226	0.00305071	462346	7.48645e-05	462346	3.98489e-07	420531	TRUE	0.000167039	0.000160216	74.0866	109.784	34.6158
rs1893659	A	C	A	C	-0.029326	-0.01268	0.459939	0.46	0.01957	0.517011	420531	7.59976e-22	18	21080859	0.00305313	462346	0.000199509	462346	9.98299e-07	420531	TRUE	7.27357e-10	0.000427247	197.619	109.784	92.2603
rs1937522	G	A	G	A	0.0168979	0.01812	0.528054	0.5339	0.01943	0.350913	420531	2.5e-08	13	68080817	0.00303207	462346	6.71727e-05	462346	2.06811e-06	420531	TRUE	0.00151717	0.00014232	65.8102	109.784	31.059
rs1991083	T	C	T	C	-0.0223925	-0.0093	0.679886	0.6785	0.0209	0.656448	420531	6.29941e-12	2	23887437	0.00325813	462346	0.000102155	462346	4.70844e-07	420531	TRUE	9.81405e-06	0.000218261	100.934	109.784	47.2355
rs2043677	T	C	T	C	0.0261133	0.0317	0.145599	0.1489	0.02774	0.253105	420531	1.6e-09	18	38313195	0.0043272	462346	7.87608e-05	462346	3.10533e-06	420531	TRUE	0.000844234	0.000169658	78.4535	109.784	36.4175
rs2159935	A	G	A	G	-0.0185742	-0.001679	0.490369	0.4919	0.01939	0.930979	420531	8.30004e-10	4	55521017	0.00302582	462346	8.14955e-05	462346	1.78299e-08	420531	TRUE	2.99482e-05	0.000172436	79.7387	109.784	37.682
rs2160935	T	C	T	C	-0.018718	-0.03858	0.604293	0.5958	0.01981	0.0514044	420531	1.40001e-09	8	30840651	0.00309117	462346	7.93e-05	462346	9.01894e-06	420531	TRUE	0.00561004	0.00016756	77.4833	109.784	36.6668
rs2244598	C	T	C	T	-0.018378	0.0002759	0.605114	0.6022	0.01998	0.988983	420531	3.79997e-09	1	216681000	0.00311907	462346	7.50842e-05	462346	4.53437e-10	420531	TRUE	4.98215e-05	0.000161412	74.6399	109.784	34.7173
rs2411453	G	T	G	T	-0.0350793	-0.03307	0.597353	0.5881	0.01978	0.0946237	420531	7.29962e-30	16	28632021	0.00309039	462346	0.000278605	462346	6.64687e-06	420531	TRUE	3.50068e-11	0.000591953	273.848	109.784	128.847
rs2535911	T	C	T	C	-0.0188476	-0.0391	0.354749	0.348	0.02027	0.053827	420531	2.69998e-09	14	73523162	0.00316849	462346	7.6526e-05	462346	8.84802e-06	420531	TRUE	0.00674026	0.000162627	75.2017	109.784	35.384
rs2622167	A	G	A	G	-0.0191155	-0.0107	0.428653	0.4255	0.01966	0.586003	420531	4.60002e-10	7	153486704	0.0030674	462346	8.39902e-05	462346	7.04376e-07	420531	TRUE	9.34376e-05	0.000178981	82.7656	109.784	38.8356
rs262240	T	C	T	C	-0.017207	-0.01417	0.468553	0.4644	0.01944	0.465908	420531	1.40001e-08	3	68408109	0.00303483	462346	6.95258e-05	462346	1.26343e-06	420531	TRUE	0.000710337	0.000147455	68.1849	109.784	32.1471
rs2717063	A	C	A	C	-0.0203704	0.04175	0.585731	0.5946	0.01979	0.034914	420531	4.00037e-11	2	58110969	0.00308457	462346	9.432e-05	462346	1.05833e-05	420531	TRUE	0.00243708	0.000201377	93.1242	109.784	43.6124
rs28622224	T	C	T	C	-0.0186203	0.001527	0.280364	0.2816	0.02157	0.943539	420531	3.2e-08	4	55088093	0.00336834	462346	6.60918e-05	462346	1.19174e-08	420531	TRUE	0.000167254	0.000139907	64.6941	109.784	30.5592
rs28768122	C	T	C	T	0.0207	0.03292	0.759525	0.7665	0.0228	0.148799	420531	5.60003e-09	12	123885974	0.00355204	462346	7.34493e-05	462346	4.95738e-06	420531	TRUE	0.00291007	0.000156525	72.3796	109.784	33.9614
rs28787109	A	G	A	G	0.0178107	0.04072	0.40423	0.4114	0.01981	0.0398107	420531	7.69999e-09	1	51218695	0.00308461	462346	7.21049e-05	462346	1.00472e-05	420531	TRUE	0.0125085	0.000152791	70.653	109.784	33.3397
rs2924321	A	G	A	G	-0.0195131	0.003593	0.539592	0.5416	0.01955	0.85424	420531	1.6e-10	18	53125435	0.00305022	462346	8.85088e-05	462346	8.03202e-08	420531	TRUE	1.85165e-05	0.000189187	87.4859	109.784	40.9251
rs2977454	G	C	G	C	-0.0259222	0.03077	0.124072	0.1289	0.0293	0.29363	420531	1.7e-08	8	141539923	0.00459853	462346	6.87243e-05	462346	2.62254e-06	420531	TRUE	0.00174536	0.000146055	67.5374	109.784	31.7765
rs34440851	T	C	T	C	-0.0226831	-0.03309	0.157151	0.1544	0.02649	0.21169	420531	4.60002e-08	8	87214346	0.00415058	462346	6.45943e-05	462346	3.7105e-06	420531	TRUE	0.00413409	0.000136302	63.0269	109.784	29.8667
rs34473884	A	G	A	G	-0.0203615	0.007693	0.24819	0.2513	0.02241	0.731476	420531	6.19998e-09	10	133761285	0.00350346	462346	7.30514e-05	462346	2.80228e-07	420531	TRUE	0.000168151	0.000154718	71.5442	109.784	33.7773
rs34631026	T	C	T	C	-0.0169128	0.006937	0.446061	0.4497	0.01952	0.722437	420531	2.90001e-08	16	6172126	0.00304832	462346	6.65757e-05	462346	3.00322e-07	420531	TRUE	0.000354342	0.000141357	65.3648	109.784	30.7829
rs34811474	A	G	A	G	-0.0201809	-0.04309	0.230728	0.2245	0.02297	0.0606736	420531	1.89998e-08	4	25408838	0.00359305	462346	6.82275e-05	462346	8.36819e-06	420531	TRUE	0.0117754	0.000144574	66.8528	109.784	31.5467
rs35105141	T	C	T	C	0.026345	0.01372	0.401541	0.4068	0.01977	0.487641	420531	1.39991e-17	16	30057148	0.00308788	462346	0.000157414	462346	1.14525e-06	420531	TRUE	7.2087e-08	0.000333573	154.277	109.784	72.7906
rs362307	T	C	T	C	0.0433047	0.02477	0.074582	0.07689	0.03705	0.503849	420531	8.4004e-14	4	3241845	0.00580219	462346	0.000120467	462346	1.06287e-06	420531	TRUE	3.05496e-06	0.000258864	119.715	109.784	55.704
rs4241258	T	C	T	C	0.0250636	-0.002417	0.13763	0.1379	0.0282	0.931708	420531	1.29999e-08	2	74226102	0.00440325	462346	7.0072e-05	462346	1.74686e-08	420531	TRUE	0.000110474	0.000149116	68.9531	109.784	32.3996
rs4242715	A	G	A	G	-0.0186543	-0.00537	0.680585	0.6813	0.02082	0.796471	420531	9.29994e-09	10	133986135	0.00324831	462346	7.13258e-05	462346	1.58194e-07	420531	TRUE	0.000158906	0.000151295	69.9611	109.784	32.9794
rs4417025	A	G	A	G	-0.0188379	-0.02057	0.361153	0.3587	0.02028	0.310456	420531	2.69998e-09	1	35363679	0.00316516	462346	7.66082e-05	462346	2.44645e-06	420531	TRUE	0.000742152	0.000163751	75.7215	109.784	35.422
rs4503294	T	C	T	C	0.0181476	0.01109	0.565333	0.5678	0.01968	0.572928	420531	3.40001e-09	1	940096	0.00307049	462346	7.55484e-05	462346	7.55121e-07	420531	TRUE	0.000241401	0.000161856	74.8454	109.784	34.932
rs461599	C	A	C	A	-0.0191888	-0.02271	0.462259	0.456	0.01948	0.243613	420531	2.69998e-10	5	144136931	0.00303977	462346	8.6181e-05	462346	3.23191e-06	420531	TRUE	0.000443131	0.000183056	84.6504	109.784	39.8487
rs4726481	T	G	T	G	0.0217614	-0.01366	0.400576	0.3964	0.01989	0.492266	420531	2.29985e-12	7	141668403	0.00310188	462346	0.000106442	462346	1.12159e-06	420531	TRUE	1.39428e-05	0.000227417	105.169	109.784	49.218
rs473098	T	C	T	C	-0.0217406	0.0195	0.557689	0.5593	0.0195	0.317395	420531	9.09913e-13	2	45139779	0.00304345	462346	0.000110356	462346	2.37795e-06	420531	TRUE	2.59552e-05	0.000233181	107.835	109.784	51.0283
rs489062	A	G	A	G	0.0166498	0.01922	0.437454	0.4433	0.01956	0.325537	420531	4.90004e-08	10	99715744	0.00305291	462346	6.43275e-05	462346	2.296e-06	420531	TRUE	0.00226696	0.000136439	63.0904	109.784	29.7434
rs4916723	C	A	C	A	0.0239479	0.03063	0.420617	0.4295	0.01985	0.122857	420531	1.10002e-14	5	87854395	0.00309951	462346	0.0001291	462346	5.66206e-06	420531	TRUE	2.49081e-05	0.000279523	129.272	109.784	59.6965
rs4940926	C	T	C	T	-0.0191003	-0.008106	0.735045	0.7332	0.02203	0.713017	420531	2.80001e-08	18	57732418	0.00344068	462346	6.66496e-05	462346	3.2195e-07	420531	TRUE	0.000363899	0.000142101	65.7088	109.784	30.8171
rs4968391	T	G	T	G	-0.0192695	-0.009533	0.674892	0.6761	0.02074	0.645803	420531	2.30001e-09	17	57780943	0.0032265	462346	7.71399e-05	462346	5.02395e-07	420531	TRUE	0.000151179	0.000162942	75.3475	109.784	35.6679
rs550942	T	C	T	C	0.022401	-0.01159	0.823865	0.8204	0.02546	0.649083	420531	2e-08	11	58394154	0.00398884	462346	6.82098e-05	462346	4.92781e-07	420531	TRUE	0.000390534	0.000145635	67.3434	109.784	31.5385
rs56194430	T	C	T	C	0.0225403	0.006913	0.16931	0.1702	0.02609	0.791043	420531	3.09999e-08	5	67824690	0.00407148	462346	6.62858e-05	462346	1.66951e-07	420531	TRUE	0.000284494	0.000142913	66.0843	109.784	30.6489
rs58905411	A	G	A	G	-0.0266343	0.02486	0.410052	0.4182	0.01973	0.207635	420531	5.10035e-18	12	54623132	0.00307848	462346	0.000161873	462346	3.77529e-06	420531	TRUE	4.21219e-07	0.000343214	158.738	109.784	74.8531
rs6030200	A	G	A	G	-0.019529	0.001638	0.31415	0.3138	0.02095	0.937692	420531	2.39999e-09	20	35554361	0.00327075	462346	7.71022e-05	462346	1.45366e-08	420531	TRUE	4.82053e-05	0.000164345	75.9964	109.784	35.6505
rs61873510	T	G	T	G	0.0203737	0.01985	0.32785	0.3305	0.02122	0.349704	420531	6.90001e-10	10	102626510	0.00330311	462346	8.22797e-05	462346	2.08081e-06	420531	TRUE	0.000343696	0.000182941	84.5972	109.784	38.0447
rs62305780	G	C	G	C	-0.0485216	-0.01082	0.102253	0.1017	0.03246	0.738924	420531	9.8992e-22	4	100290815	0.00506585	462346	0.000198387	462346	2.64217e-07	420531	TRUE	1.90247e-10	0.000432245	199.932	109.784	91.7414
rs62339673	A	C	A	C	0.0182943	0.006591	0.626705	0.6302	0.02023	0.744561	420531	6.59994e-09	4	184828533	0.00315406	462346	7.27604e-05	462346	2.52415e-07	420531	TRUE	0.000165048	0.000156595	72.4119	109.784	33.6428
rs62466318	T	C	T	C	-0.0254919	-0.01891	0.202827	0.2016	0.02412	0.433012	420531	1.39991e-11	7	73042085	0.0037742	462346	9.86612e-05	462346	1.46161e-06	420531	TRUE	4.23851e-05	0.000210142	97.1783	109.784	45.6199
rs650558	T	C	T	C	0.0207362	0.02951	0.247918	0.2554	0.02241	0.187975	420531	3.40001e-09	17	40721042	0.0035079	462346	7.55729e-05	462346	4.12341e-06	420531	TRUE	0.00176756	0.000160347	74.1475	109.784	34.9433
rs6727281	T	C	T	C	-0.024322	0.01098	0.184023	0.1857	0.02512	0.662217	420531	5.49997e-10	2	65558588	0.00391964	462346	8.32731e-05	462346	4.54328e-07	420531	TRUE	7.30371e-05	0.000177655	82.1525	109.784	38.504
rs6943160	C	T	C	T	0.020627	-0.01089	0.208646	0.2058	0.02393	0.649083	420531	3.09999e-08	7	99872071	0.00372774	462346	6.62197e-05	462346	4.92464e-07	420531	TRUE	0.000483848	0.000140502	64.9695	109.784	30.6183
rs71651683	T	C	T	C	-0.0704589	0.2308	0.0142	0.01709	0.08255	0.005188	420531	3.59998e-08	22	24828853	0.0127906	462346	6.56291e-05	462346	1.8588e-05	420531	TRUE	0.0753152	0.000138989	64.2694	109.784	30.3452
rs72769229	T	A	T	A	-0.0231352	-0.05702	0.154942	0.1491	0.02679	0.0333426	420531	3.40001e-08	2	2220795	0.00419154	462346	6.58879e-05	462346	1.07723e-05	420531	TRUE	0.0232654	0.000140163	64.8124	109.784	30.4649
rs72787062	A	G	A	G	-0.0281947	0.07519	0.162767	0.172	0.02633	0.00429536	420531	6.4003e-12	16	72105844	0.00410324	462346	0.000102111	462346	1.93916e-05	420531	TRUE	0.00745751	0.000216659	100.193	109.784	47.2151
rs728538	G	T	G	T	0.0228752	-0.006178	0.168868	0.1662	0.02614	0.813167	420531	1.79999e-08	16	51205819	0.00406259	462346	6.85692e-05	462346	1.32828e-07	420531	TRUE	0.000203211	0.000146885	67.9213	109.784	31.7047
rs7298932	G	A	G	A	-0.0237214	-0.03623	0.147849	0.1443	0.02756	0.188756	420531	3.79997e-08	12	23727301	0.00431166	462346	6.54633e-05	462346	4.10942e-06	420531	TRUE	0.00443167	0.00014179	65.565	109.784	30.2686
rs7302200	A	G	A	G	-0.0184222	0.00276	0.339998	0.3425	0.02048	0.892833	420531	8.40001e-09	12	56449435	0.00319841	462346	7.17494e-05	462346	4.31879e-08	420531	TRUE	0.000105493	0.000152312	70.4313	109.784	33.1753
rs73050128	A	C	A	C	-0.0260048	-0.0234	0.164488	0.1591	0.02638	0.374887	420531	2.1e-10	7	1961882	0.00409088	462346	8.73917e-05	462346	1.87105e-06	420531	TRUE	0.000180248	0.000185876	85.9548	109.784	40.4086
rs7330939	T	C	T	C	-0.0213301	-0.02694	0.720352	0.714	0.02176	0.215774	420531	3.69999e-10	13	49971400	0.0034046	462346	8.4889e-05	462346	3.64485e-06	420531	TRUE	0.000608248	0.000183304	84.7651	109.784	39.2513
rs74679146	C	T	C	T	-0.0320735	0.03962	0.074515	0.0783	0.03664	0.279447	420531	2.5e-08	9	16287769	0.00575757	462346	6.7115e-05	462346	2.78049e-06	420531	TRUE	0.00219803	0.000141885	65.6089	109.784	31.0323
rs7514579	C	A	C	A	0.0196672	-0.05745	0.232457	0.2237	0.02303	0.0125893	420531	4.60002e-08	1	94051350	0.00359788	462346	6.46247e-05	462346	1.47975e-05	420531	TRUE	0.0491396	0.000138026	63.8242	109.784	29.8808
rs76082653	T	C	T	C	0.0464269	-0.02109	0.054327	0.05435	0.04248	0.619584	420531	3.80014e-12	3	49029468	0.00668673	462346	0.000104256	462346	5.86122e-07	420531	TRUE	9.31446e-06	0.000221476	102.421	109.784	48.2072
rs7610856	A	C	A	C	-0.023864	0.002225	0.429053	0.4315	0.01968	0.909976	420531	7.70016e-15	3	71579022	0.00307022	462346	0.000130655	462346	3.03958e-08	420531	TRUE	1.27447e-07	0.000279012	129.036	109.784	60.4154
rs780569	A	T	A	T	0.0198033	0.008654	0.70882	0.7088	0.02153	0.687702	420531	4e-09	1	4569436	0.00336454	462346	7.49249e-05	462346	3.84193e-07	420531	TRUE	0.000162422	0.000161884	74.858	109.784	34.6437
rs80292319	C	T	C	T	-0.0393728	-0.02444	0.057704	0.05741	0.04127	0.553732	420531	1.40001e-09	15	76508632	0.00649583	462346	7.94554e-05	462346	8.33945e-07	420531	TRUE	0.000173612	0.000168584	77.9569	109.784	36.7387
rs8043563	C	G	C	G	0.0233654	-0.01075	0.737192	0.7348	0.02224	0.628927	420531	1.69981e-11	16	19982353	0.00347125	462346	9.79866e-05	462346	5.55586e-07	420531	TRUE	1.74167e-05	0.000211542	97.8256	109.784	45.308
rs838145	A	G	A	G	0.0219548	0.01278	0.542982	0.5436	0.01962	0.514873	420531	6.70039e-13	19	49248730	0.00305549	462346	0.000111656	462346	1.00894e-06	420531	TRUE	7.2041e-06	0.000239226	110.631	109.784	51.6294
rs8614	A	C	A	C	0.0247806	-0.03586	0.182509	0.1772	0.02514	0.153745	420531	2.69998e-10	17	27588806	0.00392537	462346	8.61906e-05	462346	4.83829e-06	420531	TRUE	0.000885377	0.00018324	84.7356	109.784	39.8531
rs9372625	A	G	A	G	-0.0255579	0.004621	0.381706	0.3835	0.02005	0.817749	420531	2.90001e-16	6	98344031	0.00312467	462346	0.000144682	462346	1.26313e-07	420531	TRUE	4.29795e-08	0.000308322	142.595	109.784	66.9024
rs9403297	A	G	A	G	0.0188234	-0.02378	0.372967	0.3681	0.02007	0.235939	420531	1.79999e-09	6	141705482	0.00313037	462346	7.81998e-05	462346	3.33835e-06	420531	TRUE	0.000992853	0.000165725	76.6345	109.784	36.158
rs9648478	A	G	A	G	0.0168603	0.03233	0.510245	0.5177	0.01941	0.0959401	420531	2.59998e-08	7	39325802	0.00302891	462346	6.70137e-05	462346	6.59723e-06	420531	TRUE	0.00838051	0.000142075	65.6969	109.784	30.9855
rs9814516	T	G	T	G	-0.0251117	0.005457	0.237423	0.2372	0.02281	0.810961	420531	1.59993e-12	3	85407980	0.00355589	462346	0.000107856	462346	1.36101e-07	420531	TRUE	2.59295e-06	0.000228344	105.597	109.784	49.8719
rs9829192	T	G	T	G	0.0169324	0.01567	0.435133	0.4372	0.01956	0.423253	420531	2.80001e-08	3	38569463	0.00305032	462346	6.66426e-05	462346	1.52617e-06	420531	TRUE	0.00114879	0.00014094	65.1721	109.784	30.8139
rs9906502	A	G	A	G	0.0237883	0.02861	0.176998	0.1804	0.02541	0.260196	420531	1.89998e-09	17	7615745	0.00396178	462346	7.79735e-05	462346	3.0146e-06	420531	TRUE	0.000871047	0.000164864	76.2365	109.784	36.0534
rs9912298	C	A	C	A	0.0205894	0.0151	0.239585	0.2434	0.02296	0.51074	420531	9.69996e-09	17	29735752	0.00358993	462346	7.11409e-05	462346	1.02852e-06	420531	TRUE	0.000497118	0.000154464	71.4266	109.784	32.8939

[truncated: 1 more sheets: Table S11]
